# Supplementary material for: The Role of Metal Nanoparticles in the Pathogenesis of Stone Formation
Source: Int J Mol Sci. 2024 Sep 5;25(17):9609. doi: 10.3390/ijms25179609 (PMC11394863; doi:10.3390/ijms25179609)
Supplement: Supplementary file 1 [file ijms-25-09609-s001.zip]

Archive with 2 entries (2 files):
- Supplementary S1.xlsx
- Supplementary S2.pdf
