# Supplementary material for: The Role of Metal Nanoparticles in the Pathogenesis of Stone Formation
Source: Int J Mol Sci. 2024 Sep 5;25(17):9609. doi: 10.3390/ijms25179609 (PMC11394863; doi:10.3390/ijms25179609)
Supplement: Supplementary file 1 [file ijms-25-09609-s001.zip › Supplementary S1.xlsx]

## Sheet: proteins
Protein Group	Protein ID	Accession	-10lgP	Coverage (%)	Coverage (%) Sample 2	Coverage (%) Sample 3	Coverage (%) Sample 5	Coverage (%) Sample 2Tr	Coverage (%) Sample 3Tr	Coverage (%) Sample 5_tr	Area Sample 2	Area Sample 3	Area Sample 5	Area Sample 2Tr	Area Sample 3Tr	Area Sample 5_tr	#Peptides	#Unique	#Spec Sample 2	#Spec Sample 3	#Spec Sample 5	#Spec Sample 2Tr	#Spec Sample 3Tr	#Spec Sample 5_tr	PTM	Avg. Mass	Description
1	142585	#CONTAM#P02808|STAT_HUMAN	452.27	73	0	69	73	55	69	69		3102700	71418000	29357000	74810000	38208000	194	194	0	64	263	445	787	536	Mutation	7304	Statherin OS=Homo sapiens OX=9606 GN=STATH PE=1 SV=2
3	84917	APN85140.1	324.77	65	0	28	52	0	47	32		569740	78652000		211260	2106700	78	78	0	50	336	0	15	150	Mutation	9700	Sequence 8 from patent US 9339526
3	84916	NP_694542.1	324.63	65	0	28	52	0	47	32		569740	78652000		211260	2106700	78	78	0	50	336	0	15	150	Mutation	9700	follicular dendritic cell secreted peptide precursor [Homo sapiens]
5	142299	#CONTAM#P05164|PERM_HUMAN	281.45	34	26	11	0	14	19	0	7494700	385250		253060	595940		36	19	138	24	0	41	43	0	Oxidation (M)
4	142710	#CONTAM#P02814|SMR3B_HUMAN	273.91	72	0	0	72	0	33	70			19177000		282060	2661900	34	34	0	0	211	0	18	162		8188	Submaxillary gland androgen-regulated protein 3B OS=Homo sapiens OX=9606 GN=SMR3B PE=1 SV=2
6	142357	#CONTAM#P06702|S10A9_HUMAN	247.52	84	64	64	18	25	39	18	5126500	1620900	21171	117680	440210	25728	23	23	58	52	1	7	20	5	Oxidation (M)
2	142300	#CONTAM#P08311|CATG_HUMAN	245.86	53	18	6	0	34	35	9	13243000	75696		8742100	8190600	67498	25	25	73	1	0	707	543	51	Carbamidomethylation
8	142353	#CONTAM#tr|A0A8C5XEQ0|A0A8C5XEQ0_MICMU	230.33	15	13	9	0	6	8	0	962820	10560					20	3	73	8	0	23	16	0	Oxidation (M)
8	142354	#CONTAM#tr|A0A8B7GA46|A0A8B7GA46_MICMU	230.33	14	12	9	0	6	7	0	962820	10560					20	3	73	8	0	23	16	0	Oxidation (M)
7	142318	#CONTAM#P20160|CAP7_HUMAN	227.77	21	6	0	0	20	20	0	441960			1974600	455960		17	17	6	0	0	77	40	0	Oxidation (M)
7	142340	#CONTAM#tr|Q86SR2|Q86SR2_HUMAN	227.77	23	7	0	0	22	22	0	441960			1974600	455960		17	17	6	0	0	77	40	0	Oxidation (M)
18	142302	#CONTAM#tr|E3H3P7|E3H3P7_ROTDC	223.27	23	23	1	0	1	0	0	1490700	17353		23368			12	12	57	2	0	3	0	0	Oxidation (M)
13	142381	#CONTAM#tr|A0A269YHK0|A0A269YHK0_9MICC	223.05	40	40	6	0	0	0	0	1902700	27086					11	11	70	2	0	0	0	0	Oxidation (M)
13	142380	#CONTAM#tr|E3H453|E3H453_ROTDC	223.05	40	40	6	0	0	0	0	1902700	27086					11	11	70	2	0	0	0	0	Oxidation (M)
13	142379	#CONTAM#tr|A0A7D4K906|A0A7D4K906_9MICC	223.05	40	40	6	0	0	0	0	1902700	27086					11	11	70	2	0	0	0	0	Oxidation (M)
23	142582	#CONTAM#Q6MZM9|PRR27_HUMAN	207.24	36	0	19	25	0	12	0		1874100	3024600		205220		22	22	0	33	15	0	11	0	Mutation	22720	Proline-rich protein 27 OS=Homo sapiens OX=9606 GN=PRR27 PE=2 SV=1
45	142529	#CONTAM#tr|A0A559GB27|A0A559GB27_STREE	204.66	26	0	0	0	0	26	0					455710		11	11	0	0	0	0	26	0		21666	N-acetylmuramoyl-L-alanine amidase family protein (Fragment) OS=Streptococcus pneumoniae OX=1313 GN=AZJ28_14150 PE=4 SV=1
20	142408	#CONTAM#tr|A0A024RAX0|A0A024RAX0_HUMAN	203.97	50	23	25	23	11	36	11	132570	255960	51403	85167	3049700	39030	16	8	5	17	8	4	22	5	Oxidation (M)
20	142407	#CONTAM#P08493|MGP_HUMAN	203.97	50	23	25	23	11	36	11	132570	255960	51403	85167	3049700	39030	16	8	5	17	8	4	22	5	Oxidation (M)
11	142307	#CONTAM#tr|A0A2A8D8N9|A0A2A8D8N9_9MICC	198.52	32	29	12	0	3	0	0	4934700	104960		64342			12	12	78	7	0	3	0	0	Oxidation (M)
33	143303	pdb|1GQM|J	197.07	23	23	0	23	0	22	23	34011		47587		9482.9	587830	6	6	1	0	3	0	1	35	Mutation	10444	Chain J CALGRANULIN C
19	142475	#CONTAM#tr|A0A269YM23|A0A269YM23_9MICC	193.66	37	27	0	0	19	7	0	830980			52076	6210.6		9	9	53	0	0	8	1	0	Oxidation (M)
19	142474	#CONTAM#tr|E3H4J3|E3H4J3_ROTDC	193.66	37	27	0	0	19	7	0	830980			52076	6210.6		9	9	53	0	0	8	1	0	Oxidation (M)
31	142473	#CONTAM#tr|A0A2A8D6T4|A0A2A8D6T4_9MICC	193.07	24	24	5	0	0	0	0	1223100	8153.9					9	9	40	1	0	0	0	0	Oxidation (M)
31	142472	#CONTAM#tr|E3H1X4|E3H1X4_ROTDC	193.07	24	24	5	0	0	0	0	1223100	8153.9					9	9	40	1	0	0	0	0	Oxidation (M)
25	142301	#CONTAM#tr|A0A930KPP6|A0A930KPP6_9MICC	190.89	21	21	2	0	0	0	0	1730000	35016					10	10	48	1	0	0	0	0	Homoserine lactone
25	142303	#CONTAM#tr|A0A2A8D8Q6|A0A2A8D8Q6_9MICC	190.89	21	21	2	0	0	0	0	1730000	35016					10	10	48	1	0	0	0	0	Homoserine lactone
69	142442	#CONTAM#tr|A0A7D4HJE8|A0A7D4HJE8_9MICC	190.42	5	5	0	0	0	0	0	767840						7	7	18	0	0	0	0	0	Homoserine lactone
69	142441	#CONTAM#tr|E3H0T7|E3H0T7_ROTDC	190.42	5	5	0	0	0	0	0	767840						7	7	18	0	0	0	0	0	Homoserine lactone
15	143568	#CONTAM#P15515|HIS1_HUMAN	190.11	40	0	33	40	33	33	33		195130	538650	11472	1175400	22704	9	9	0	6	9	1	46	2	Mutation	6963	Histatin-1 OS=Homo sapiens OX=9606 GN=HTN1 PE=1 SV=2
37	145334	#CONTAM#tr|A0A2A8D6A4|A0A2A8D6A4_9MICC	190.07	25	25	0	0	0	0	0	1379100						6	6	35	0	0	0	0	0	Mutation	14491	Large ribosomal subunit protein bL20 OS=Rothia dentocariosa OX=2047 GN=rplT PE=3 SV=1
37	145333	#CONTAM#tr|E3H0G2|E3H0G2_ROTDC	190.07	25	25	0	0	0	0	0	1379100						6	6	35	0	0	0	0	0	Mutation	14491	Large ribosomal subunit protein bL20 OS=Rothia dentocariosa (strain ATCC 17931 / CDC X599 / XDIA) OX=762948 GN=rplT PE=3 SV=1
26	142324	#CONTAM#tr|A0A0C4DGN4|A0A0C4DGN4_HUMAN	188.28	45	6	37	0	0	12	0	15225	866750			45767		17	17	1	44	0	0	3	0	Homoserine lactone	18879	Zymogen granule protein 16B OS=Homo sapiens OX=9606 GN=ZG16B PE=4 SV=2
26	142325	#CONTAM#tr|A0A0U1RQZ6|A0A0U1RQZ6_HUMAN	188.28	44	6	36	0	0	12	0	15225	866750			45767		17	17	1	44	0	0	3	0	Homoserine lactone	19600	Zymogen granule protein 16 homolog B OS=Homo sapiens OX=9606 GN=ZG16B PE=1 SV=1
26	142326	#CONTAM#tr|C3PTT6|C3PTT6_HUMAN	188.28	40	6	33	0	0	11	0	15225	866750			45767		17	17	1	44	0	0	3	0	Homoserine lactone	21567	Pancreatic adenocarcinoma upregulated factor OS=Homo sapiens OX=9606 GN=PAUF PE=1 SV=1
26	142328	#CONTAM#tr|G8H6I3|G8H6I3_HUMAN	188.28	38	5	31	0	0	10	0	15225	866750			45767		17	17	1	44	0	0	3	0	Homoserine lactone	22739	Endocrine and exocrine protein OS=Homo sapiens OX=9606 GN=EECP PE=2 SV=1
26	142327	#CONTAM#Q96DA0|ZG16B_HUMAN	188.28	38	5	31	0	0	10	0	15225	866750			45767		17	17	1	44	0	0	3	0	Homoserine lactone	22739	Zymogen granule protein 16 homolog B OS=Homo sapiens OX=9606 GN=ZG16B PE=1 SV=3
22	142306	#CONTAM#tr|A0A2A8D5L0|A0A2A8D5L0_9MICC	185.54	43	43	3	0	0	0	0	3959300	119610					10	10	53	7	0	0	0	0	Homoserine lactone
22	142312	#CONTAM#tr|E3H548|E3H548_ROTDC	185.54	43	43	3	0	0	0	0	3959300	119610					10	10	53	7	0	0	0	0	Homoserine lactone
22	142311	#CONTAM#tr|A0A7D4H5A8|A0A7D4H5A8_9MICC	185.54	43	43	3	0	0	0	0	3959300	119610					10	10	53	7	0	0	0	0	Homoserine lactone
35	142484	#CONTAM#tr|A0A2A8D6K8|A0A2A8D6K8_9MICC	181.38	12	12	0	0	0	0	0	1619500						7	7	38	0	0	0	0	0	Homoserine lactone
35	142483	#CONTAM#tr|E3H5R7|E3H5R7_ROTDC	181.38	12	12	0	0	0	0	0	1619500						7	7	38	0	0	0	0	0	Homoserine lactone
35	142482	#CONTAM#tr|A0A930PL62|A0A930PL62_9MICC	181.38	12	12	0	0	0	0	0	1619500						7	7	38	0	0	0	0	0	Homoserine lactone
73	142351	#CONTAM#tr|A0A3M6PBX5|A0A3M6PBX5_AGGAP	180.39	30	0	0	0	0	30	0					1218300		9	9	0	0	0	0	15	0		36721	Outer membrane protein A OS=Aggregatibacter aphrophilus OX=732 GN=ompA PE=3 SV=1
16	142322	#CONTAM#P0DTE7|AMY1B_HUMAN	179.61	22	9	12	0	0	13	0	572250	1720800			114110		11	9	14	45	0	0	5	0	Oxidation (M)
16	142321	#CONTAM#P0DTE8|AMY1C_HUMAN	179.61	22	9	12	0	0	13	0	572250	1720800			114110		11	9	14	45	0	0	5	0	Oxidation (M)
16	142320	#CONTAM#tr|B7ZMD7|B7ZMD7_HUMAN	179.61	22	9	12	0	0	13	0	572250	1720800			114110		11	9	14	45	0	0	5	0	Oxidation (M)
16	142319	#CONTAM#P0DUB6|AMY1A_HUMAN	179.61	22	9	12	0	0	13	0	572250	1720800			114110		11	9	14	45	0	0	5	0	Oxidation (M)
63	142341	#CONTAM#tr|Q6MZX9|Q6MZX9_HUMAN	179.28	17	0	5	0	0	12	0							9	0	0	5	0	0	15	0		52235	Uncharacterized protein DKFZp686M08189 OS=Homo sapiens OX=9606 GN=DKFZp686M08189 PE=2 SV=1
63	142342	#CONTAM#tr|Q6ZVX0|Q6ZVX0_HUMAN	179.28	17	0	5	0	0	12	0							9	0	0	5	0	0	15	0		52875	cDNA FLJ41981 fis clone SMINT2011888 highly similar to Protein Tro alpha1 H myeloma OS=Homo sapiens OX=9606 PE=2 SV=1
63	142343	#CONTAM#tr|Q6MZV6|Q6MZV6_HUMAN	179.28	17	0	5	0	0	13	0							9	0	0	5	0	0	15	0		51639	Uncharacterized protein DKFZp686L19235 OS=Homo sapiens OX=9606 GN=DKFZp686L19235 PE=1 SV=1
63	87647	pdb|1R70|D	179.28	18	0	5	0	0	13	0							9	0	0	5	0	0	15	0		49873	Chain D Human IgA2(m1) Heavy Chain
63	142347	#CONTAM#tr|A0A0G2JMB2|A0A0G2JMB2_HUMAN	179.28	24	0	7	0	0	18	0							9	0	0	5	0	0	15	0		36508	Immunoglobulin heavy constant alpha 2 (Fragment) OS=Homo sapiens OX=9606 GN=IGHA2 PE=1 SV=1
63	142346	S71043|IGHA2*03|Homo_sapiens|F|CH1+H+CH2+CH3+CH-S|107..412+627..947+1170..1561|1020	179.28	24	0	7	0	0	18	0							9	0	0	5	0	0	15	0		36557	nt|1|+1| | | |1020+0=1020| | |
63	142345	AAB30803.1	179.28	24	0	7	0	0	18	0							9	0	0	5	0	0	15	0		36557	immunoglobulin A heavy chain allotype 2 partial [Homo sapiens]
63	142344	J00221|IGHA2*01|Homo_sapiens|F|CH1+H+CH2+CH3+CH-S|164..469+684..1004+1227..1618|1020	179.28	24	0	7	0	0	18	0							9	0	0	5	0	0	15	0		36508	nt|1|+1| | | |1020+0=1020| | |
63	142348	#CONTAM#tr|Q9NPP6|Q9NPP6_HUMAN	179.28	20	0	6	0	0	14	0							9	0	0	5	0	0	15	0		44786	Immunoglobulin heavy chain variant (Fragment) OS=Homo sapiens OX=9606 PE=2 SV=1
63	142349	#CONTAM#tr|Q6P089|Q6P089_HUMAN	179.28	17	0	5	0	0	12	0							9	0	0	5	0	0	15	0		51998	IGH@ protein OS=Homo sapiens OX=9606 GN=IGH@ PE=2 SV=1
63	142350	#CONTAM#tr|Q7Z374|Q7Z374_HUMAN	179.28	17	0	5	0	0	12	0							9	0	0	5	0	0	15	0		53776	Uncharacterized protein DKFZp686C02218 (Fragment) OS=Homo sapiens OX=9606 GN=DKFZp686C02218 PE=2 SV=1
41	143242	#CONTAM#tr|A0A8C5XNN0|A0A8C5XNN0_MICMU	176.88	26	12	14	26	0	16	0			348430				9	1	3	8	8	0	8	0	Oxidation (M)
59	142339	pdb|7TTZ|B	175.18	35	0	7	0	0	27	0							8	0	0	4	0	0	17	0		23702	Chain B IgA Fc
9	142807	#CONTAM#tr|W0UUR6|W0UUR6_HUMAN	171.84	11	11	11	11	10	10	11	184830	95788	108570	581750	1749600	216260	5	5	6	4	5	22	44	28		18440	Ribonuclease A F1 OS=Homo sapiens OX=9606 GN=RAF1 PE=3 SV=1
9	142806	#CONTAM#P12724|ECP_HUMAN	171.84	11	11	11	11	10	10	11	184830	95788	108570	581750	1749600	216260	5	5	6	4	5	22	44	28		18385	Eosinophil cationic protein OS=Homo sapiens OX=9606 GN=RNASE3 PE=1 SV=2
36	143015	#CONTAM#tr|A0A448UY04|A0A448UY04_9MICC	170.71	12	12	12	0	0	0	0	2311500	68957					5	5	30	8	0	0	0	0	Homoserine
36	143014	#CONTAM#tr|A0A5F0MB96|A0A5F0MB96_9MICC	170.71	12	12	12	0	0	0	0	2311500	68957					5	5	30	8	0	0	0	0	Homoserine
36	143013	#CONTAM#tr|E3H3F6|E3H3F6_ROTDC	170.71	12	12	12	0	0	0	0	2311500	68957					5	5	30	8	0	0	0	0	Homoserine
36	144200	#CONTAM#tr|A0A2A8D4Z4|A0A2A8D4Z4_9MICC	170.71	12	12	12	0	0	0	0	2311500	68957					5	5	30	8	0	0	0	0	Homoserine
54	142330	#CONTAM#tr|Q8NCL6|Q8NCL6_HUMAN	170.69	16	0	5	0	0	11	0							9	0	0	5	0	0	17	0		53224	cDNA FLJ90170 fis clone MAMMA1000370 highly similar to Ig alpha-1 chain C region OS=Homo sapiens OX=9606 PE=2 SV=1
54	87648	pdb|2QTJ|D	170.69	16	0	5	0	0	11	0							9	0	0	5	0	0	17	0		51020	Chain D Ig alpha-1 chain C region
54	142331	J00220|IGHA1*01|Homo_sapiens|F|CH1+H+CH2+CH3+CH-S|142..447+662..1021+1244..1635|1059	170.69	22	0	7	0	0	15	0							9	0	0	5	0	0	17	0		37655	nt|1|+1| | | |1059+0=1059| | |
54	142332	#CONTAM#tr|Q9UP60|Q9UP60_HUMAN	170.69	20	0	6	0	0	14	0							9	0	0	5	0	0	17	0		40947	SNC73 protein OS=Homo sapiens OX=9606 GN=SNC73 PE=2 SV=1
54	142336	#CONTAM#tr|Q96K68|Q96K68_HUMAN	170.69	16	0	5	0	0	11	0							9	0	0	5	0	0	17	0		53088	cDNA FLJ14473 fis clone MAMMA1001080 highly similar to Homo sapiens SNC73 protein (SNC73) mRNA OS=Homo sapiens OX=9606 PE=2 SV=1
54	142338	#CONTAM#tr|Q6N090|Q6N090_HUMAN	170.69	15	0	5	0	0	11	0							9	0	0	5	0	0	17	0		54389	Uncharacterized protein DKFZp686G21220 (Fragment) OS=Homo sapiens OX=9606 GN=DKFZp686G21220 PE=2 SV=1
54	142337	#CONTAM#tr|Q6MZW0|Q6MZW0_HUMAN	170.69	15	0	5	0	0	11	0							9	0	0	5	0	0	17	0		54460	Uncharacterized protein DKFZp686J11235 (Fragment) OS=Homo sapiens OX=9606 GN=DKFZp686J11235 PE=1 SV=1
10	142578	#CONTAM#P05109|S10A8_HUMAN	168.96	40	38	40	24	14	0	24	223080	250670	0	22450		38968	9	9	27	42	1	1	0	33	Oxidation (M)
29	142356	#CONTAM#tr|E3GZP2|E3GZP2_ROTDC	168.96	12	12	0	0	1	0	0	1395500			8737.9			9	9	44	0	0	1	0	0	Oxidation (M)
29	142355	#CONTAM#tr|A0A2A8D8Q0|A0A2A8D8Q0_9MICC	168.96	12	12	0	0	1	0	0	1395500			8737.9			9	9	44	0	0	1	0	0	Oxidation (M)
12	142504	#CONTAM#P61626|LYSC_HUMAN	168.14	36	8	8	16	14	26	0	2138900	2556400	1329700	98876	430210		8	8	16	21	7	11	32	0	Homoserine
12	142503	#CONTAM#tr|B2R4C5|B2R4C5_HUMAN	168.14	36	8	8	16	14	26	0	2138900	2556400	1329700	98876	430210		8	8	16	21	7	11	32	0	Homoserine
84	142443	#CONTAM#tr|A0A7X5V186|A0A7X5V186_9SPHN	165.42	23	0	8	0	0	15	0		141490			362880		6	6	0	2	0	0	9	0	Homoserine lactone
28	142558	#CONTAM#tr|I3L0A1|I3L0A1_HUMAN	164.74	22	0	0	0	10	22	0				3581.6	1078000		8	8	0	0	0	1	46	0	Mutation	21618	Cysteine rich secretory protein 3 (Fragment) OS=Homo sapiens OX=9606 GN=CRISP3 PE=1 SV=1
28	142559	#CONTAM#P54108|CRIS3_HUMAN	164.74	17	0	0	0	8	17	0				3581.6	1078000		8	8	0	0	0	1	46	0	Mutation	27630	Cysteine-rich secretory protein 3 OS=Homo sapiens OX=9606 GN=CRISP3 PE=1 SV=1
28	142560	#CONTAM#tr|J3KPA1|J3KPA1_HUMAN	164.74	15	0	0	0	7	15	0				3581.6	1078000		8	8	0	0	0	1	46	0	Mutation	30975	Cysteine rich secretory protein 3 OS=Homo sapiens OX=9606 GN=CRISP3 PE=1 SV=1
24	142486	#CONTAM#tr|A0A930KLP9|A0A930KLP9_9MICC	161.08	39	22	0	0	17	0	0	1329400			215980			7	7	29	0	0	23	0	0	Homoserine
61	142425	#CONTAM#tr|A0A930PE99|A0A930PE99_9MICC	160.48	8	8	0	0	0	0	0	302770						6	6	21	0	0	0	0	0	Oxidation (M)
61	142440	#CONTAM#tr|A0A7D4GSC3|A0A7D4GSC3_9MICC	160.48	8	8	0	0	0	0	0	302770						6	6	21	0	0	0	0	0	Oxidation (M)
61	142439	#CONTAM#tr|A0A2A8D8E4|A0A2A8D8E4_9MICC	160.48	8	8	0	0	0	0	0	302770						6	6	21	0	0	0	0	0	Oxidation (M)
61	142470	#CONTAM#tr|E3GZN6|E3GZN6_ROTDC	160.48	8	8	0	0	0	0	0	302770						6	6	21	0	0	0	0	0	Oxidation (M)
52	142521	#CONTAM#tr|E3H5S2|E3H5S2_ROTDC	159.29	42	42	0	0	0	0	0	1035800						7	7	23	0	0	0	0	0	Homoserine
52	142520	#CONTAM#tr|A0A2I1VJK9|A0A2I1VJK9_9MICC	159.29	42	42	0	0	0	0	0	1035800						7	7	23	0	0	0	0	0	Homoserine
52	142519	#CONTAM#tr|A0A2A8D613|A0A2A8D613_9MICC	159.29	42	42	0	0	0	0	0	1035800						7	7	23	0	0	0	0	0	Homoserine
60	142434	#CONTAM#tr|A0A428E1F9|A0A428E1F9_STRMT	158.86	16	0	9	0	0	8	0		146010			188740		6	6	0	17	0	0	4	0	Homoserine lactone
60	142431	#CONTAM#tr|A0A3R9IIR8|A0A3R9IIR8_STRMT	158.86	16	0	9	0	0	8	0		146010			188740		6	6	0	17	0	0	4	0	Homoserine lactone
60	142430	#CONTAM#tr|A0A3R9KPD1|A0A3R9KPD1_STRMT	158.86	16	0	9	0	0	8	0		146010			188740		6	6	0	17	0	0	4	0	Homoserine lactone
60	142427	#CONTAM#tr|A0A3R9KK58|A0A3R9KK58_STRMT	158.86	16	0	9	0	0	8	0		146010			188740		6	6	0	17	0	0	4	0	Homoserine lactone
60	142459	#CONTAM#tr|A0A3R9JFT3|A0A3R9JFT3_STRMT	158.86	16	0	9	0	0	8	0		146010			188740		6	6	0	17	0	0	4	0	Homoserine lactone
60	142451	#CONTAM#tr|A0A1X1L2M0|A0A1X1L2M0_STRMT	158.86	16	0	9	0	0	8	0		146010			188740		6	6	0	17	0	0	4	0	Homoserine lactone
27	142706	#CONTAM#tr|A0A2A8D3V8|A0A2A8D3V8_9MICC	158.52	28	28	11	0	0	0	0	2980500	80995					6	6	44	4	0	0	0	0	Homoserine
27	142705	#CONTAM#tr|E3H0Y8|E3H0Y8_ROTDC	158.52	28	28	11	0	0	0	0	2980500	80995					6	6	44	4	0	0	0	0	Homoserine
48	142450	#CONTAM#tr|E3GZN5|E3GZN5_ROTDC	154.16	5	5	1	0	0	0	0	515050	23865					5	5	23	1	0	0	0	0	Homoserine lactone	144712	DNA-directed RNA polymerase subunit beta' OS=Rothia dentocariosa (strain ATCC 17931 / CDC X599 / XDIA) OX=762948 GN=rpoC PE=3 SV=1
48	142449	#CONTAM#tr|A0A7D4HD42|A0A7D4HD42_9MICC	154.16	5	5	1	0	0	0	0	515050	23865					5	5	23	1	0	0	0	0	Homoserine lactone	144656	DNA-directed RNA polymerase subunit beta' OS=Rothia dentocariosa OX=2047 GN=rpoC PE=3 SV=1
48	142448	#CONTAM#tr|A0A448UW10|A0A448UW10_9MICC	154.16	5	5	1	0	0	0	0	515050	23865					5	5	23	1	0	0	0	0	Homoserine lactone	144684	DNA-directed RNA polymerase subunit beta' OS=Rothia dentocariosa OX=2047 GN=rpoC PE=3 SV=1
48	142447	#CONTAM#tr|A0A2A8D8Q2|A0A2A8D8Q2_9MICC	154.16	5	5	1	0	0	0	0	515050	23865					5	5	23	1	0	0	0	0	Homoserine lactone	144826	DNA-directed RNA polymerase subunit beta' OS=Rothia dentocariosa OX=2047 GN=rpoC PE=3 SV=1
98	142574	#CONTAM#tr|V9HW34|V9HW34_HUMAN	152.94	31	0	0	0	0	31	0					152800		4	4	0	0	0	0	9	0		25646	Epididymis luminal protein 213 OS=Homo sapiens OX=9606 GN=HEL-213 PE=1 SV=1
98	142573	pdb|5VN8|J	152.94	34	0	0	0	0	34	0					152800		4	4	0	0	0	0	9	0		23677	Chain J b12 Fab light chain
98	142572	pdb|6O25|J	152.94	34	0	0	0	0	34	0					152800		4	4	0	0	0	0	9	0		23336	Chain J Kappa light chain
71	142614	#CONTAM#tr|A0A2A8D7Z0|A0A2A8D7Z0_9MICC	152.6	16	9	0	0	11	0	0	440190			60376			5	5	11	0	0	7	0	0	Homoserine lactone
71	142613	#CONTAM#tr|A0A448UUZ7|A0A448UUZ7_9MICC	152.6	16	9	0	0	11	0	0	440190			60376			5	5	11	0	0	7	0	0	Homoserine lactone
71	142612	#CONTAM#tr|A0A930KF79|A0A930KF79_9MICC	152.6	16	9	0	0	11	0	0	440190			60376			5	5	11	0	0	7	0	0	Homoserine lactone
71	142611	#CONTAM#tr|E3H415|E3H415_ROTDC	152.6	16	9	0	0	11	0	0	440190			60376			5	5	11	0	0	7	0	0	Homoserine lactone
71	142610	#CONTAM#tr|A0A509JX58|A0A509JX58_9MICC	152.6	16	9	0	0	11	0	0	440190			60376			5	5	11	0	0	7	0	0	Homoserine lactone
42	142363	#CONTAM#P17213|BPI_HUMAN	150.39	20	16	3	0	4	3	0	1167700	48440		25160	11478		7	7	21	3	0	2	1	0	Oxidation (M)
42	142362	#CONTAM#tr|A0A2R8YDF1|A0A2R8YDF1_HUMAN	150.39	20	16	3	0	4	3	0	1167700	48440		25160	11478		7	7	21	3	0	2	1	0	Oxidation (M)
87	143191	#CONTAM#tr|A0A2A8D3K7|A0A2A8D3K7_9MICC	149.59	31	31	0	0	0	0	0	494340						5	5	11	0	0	0	0	0	Oxidation (M)
87	143190	#CONTAM#tr|E3H307|E3H307_ROTDC	149.59	31	31	0	0	0	0	0	494340						5	5	11	0	0	0	0	0	Oxidation (M)
87	143189	#CONTAM#tr|A0A2I1VM08|A0A2I1VM08_9MICC	149.59	31	31	0	0	0	0	0	494340						5	5	11	0	0	0	0	0	Oxidation (M)
56	142393	#CONTAM#tr|E7EQB2|E7EQB2_HUMAN	149.14	9	1	0	0	0	8	0	50416				49134		6	3	3	0	0	0	19	0	Homoserine lactone	76626	Lactotransferrin (Fragment) OS=Homo sapiens OX=9606 GN=LTF PE=1 SV=1
56	142406	#CONTAM#tr|A8K494|A8K494_HUMAN	149.14	9	1	0	0	0	8	0	50416				49134		6	3	3	0	0	0	19	0	Homoserine lactone	78368	Lactotransferrin OS=Homo sapiens OX=9606 PE=2 SV=1
56	142405	#CONTAM#tr|Q5EK51|Q5EK51_HUMAN	149.14	9	1	0	0	0	8	0	50416				49134		6	3	3	0	0	0	19	0	Homoserine lactone	78322	Lactotransferrin OS=Homo sapiens OX=9606 PE=2 SV=1
56	142404	#CONTAM#tr|W8QEY1|W8QEY1_HUMAN	149.14	9	1	0	0	0	8	0	50416				49134		6	3	3	0	0	0	19	0	Homoserine lactone	78382	Lactotransferrin OS=Homo sapiens OX=9606 PE=2 SV=1
56	142403	#CONTAM#tr|B3VMW0|B3VMW0_HUMAN	149.14	9	1	0	0	0	8	0	50416				49134		6	3	3	0	0	0	19	0	Homoserine lactone	78357	Lactotransferrin OS=Homo sapiens OX=9606 PE=2 SV=1
56	142402	#CONTAM#tr|A0A161I202|A0A161I202_HUMAN	149.14	9	1	0	0	0	8	0	50416				49134		6	3	3	0	0	0	19	0	Homoserine lactone	78338	Lactotransferrin OS=Homo sapiens OX=9606 GN=LTF PE=2 SV=1
56	142401	#CONTAM#tr|V9HWI4|V9HWI4_HUMAN	149.14	9	1	0	0	0	8	0	50416				49134		6	3	3	0	0	0	19	0	Homoserine lactone	78182	Lactotransferrin OS=Homo sapiens OX=9606 GN=HEL110 PE=2 SV=1
56	142400	#CONTAM#P02788|TRFL_HUMAN	149.14	9	1	0	0	0	8	0	50416				49134		6	3	3	0	0	0	19	0	Homoserine lactone	78182	Lactotransferrin OS=Homo sapiens OX=9606 GN=LTF PE=1 SV=6
56	142399	#CONTAM#tr|Q2TUW9|Q2TUW9_HUMAN	149.14	9	1	0	0	0	8	0	50416				49134		6	3	3	0	0	0	19	0	Homoserine lactone	77981	Lactotransferrin OS=Homo sapiens OX=9606 PE=2 SV=1
56	142398	#CONTAM#tr|E7ER44|E7ER44_HUMAN	149.14	9	1	0	0	0	8	0	50416				49134		6	3	3	0	0	0	19	0	Homoserine lactone	77970	Lactotransferrin OS=Homo sapiens OX=9606 GN=LTF PE=1 SV=1
30	142365	#CONTAM#P23280|CAH6_HUMAN	148.66	24	0	18	0	0	7	0		1297800			115930		7	7	0	38	0	0	6	0	Oxidation (M)
30	142366	#CONTAM#tr|B4DUH8|B4DUH8_HUMAN	148.66	24	0	18	0	0	7	0		1297800			115930		7	7	0	38	0	0	6	0	Oxidation (M)
38	142360	#CONTAM#tr|A0A2A8D4Y9|A0A2A8D4Y9_9MICC	147.28	10	8	0	0	2	0	0	939810			7929.7			7	7	31	0	0	1	0	0	Oxidation (M)
38	142359	#CONTAM#tr|A0A448UYS4|A0A448UYS4_9MICC	147.28	10	8	0	0	2	0	0	939810			7929.7			7	7	31	0	0	1	0	0	Oxidation (M)
38	142358	#CONTAM#tr|A0A7D4GSB2|A0A7D4GSB2_9MICC	147.28	10	8	0	0	2	0	0	939810			7929.7			7	7	31	0	0	1	0	0	Oxidation (M)
38	142361	#CONTAM#tr|E3H4M8|E3H4M8_ROTDC	147.28	10	7	0	0	2	0	0	939810			7929.7			7	7	31	0	0	1	0	0	Oxidation (M)
38	142372	#CONTAM#tr|A0A930PED0|A0A930PED0_9MICC	147.28	10	8	0	0	2	0	0	939810			7929.7			7	7	31	0	0	1	0	0	Oxidation (M)
46	143199	#CONTAM#tr|A0A2A8D5K5|A0A2A8D5K5_9MICC	145.52	19	19	17	0	0	0	0	1339500	61244					6	4	21	4	0	0	0	0	Oxidation (M)
39	142619	#CONTAM#Q8TAX7|MUC7_HUMAN	145.07	9	0	4	0	0	3	5		760470			38862	37062	6	6	0	20	0	0	2	9	Oxidation (M)
39	142618	NP_001138479.1	145.07	9	0	4	0	0	3	5		760470			38862	37062	6	6	0	20	0	0	2	9	Oxidation (M)
39	142617	NP_001138478.1	145.07	9	0	4	0	0	3	5		760470			38862	37062	6	6	0	20	0	0	2	9	Oxidation (M)
39	142616	NP_689504.2	145.07	9	0	4	0	0	3	5		760470			38862	37062	6	6	0	20	0	0	2	9	Oxidation (M)
89	143228	#CONTAM#tr|A0A448UX40|A0A448UX40_9MICC	142.2	17	17	0	0	0	0	0	329890						4	4	11	0	0	0	0	0	Homoserine lactone
89	143227	#CONTAM#tr|E3H1H9|E3H1H9_ROTDC	142.2	17	17	0	0	0	0	0	329890						4	4	11	0	0	0	0	0	Homoserine lactone
89	143226	#CONTAM#tr|A0A2A8D461|A0A2A8D461_9MICC	142.2	17	17	0	0	0	0	0	329890						4	4	11	0	0	0	0	0	Homoserine lactone
89	143225	#CONTAM#tr|A0A5F0M841|A0A5F0M841_9MICC	142.2	17	17	0	0	0	0	0	329890						4	4	11	0	0	0	0	0	Homoserine lactone
40	142445	#CONTAM#tr|E3GZL2|E3GZL2_ROTDC	141.91	34	34	6	0	0	0	0	1336300	3438					6	6	26	1	0	0	0	0	Homoserine lactone
40	142444	#CONTAM#tr|A0A2A8D8C5|A0A2A8D8C5_9MICC	142.23	34	34	6	0	0	0	0	1336300	3438					6	6	26	1	0	0	0	0	Homoserine lactone
40	142505	#CONTAM#tr|A0A448UVV6|A0A448UVV6_9MICC	142.23	31	31	5	0	0	0	0	1336300	3438					6	6	26	1	0	0	0	0	Homoserine lactone
43	142391	#CONTAM#tr|A0A2A8D653|A0A2A8D653_9MICC	139.18	14	14	0	0	4	0	0	5225100			8884.5			7	7	25	0	0	1	0	0	Oxidation (M)
43	142390	#CONTAM#tr|E3H5W6|E3H5W6_ROTDC	139.18	14	14	0	0	4	0	0	5225100			8884.5			7	7	25	0	0	1	0	0	Oxidation (M)
43	142389	#CONTAM#tr|A0A448USJ4|A0A448USJ4_9MICC	139.18	14	14	0	0	4	0	0	5225100			8884.5			7	7	25	0	0	1	0	0	Oxidation (M)
43	142388	#CONTAM#tr|A0A7D4L6G1|A0A7D4L6G1_9MICC	139.18	14	14	0	0	4	0	0	5225100			8884.5			7	7	25	0	0	1	0	0	Oxidation (M)
43	142418	#CONTAM#tr|A0A930KPT0|A0A930KPT0_9MICC	139.18	23	23	0	0	6	0	0	5225100			8884.5			7	7	25	0	0	1	0	0	Oxidation (M)
49	142511	#CONTAM#tr|A0A448UXE0|A0A448UXE0_9MICC	139.17	36	36	17	0	6	0	0	426380	33905		58763			4	4	18	5	0	1	0	0	Homoserine lactone	18921	Uncharacterized periplasmic iron-binding protein HI_0362 OS=Rothia dentocariosa OX=2047 GN=NCTC10918_01824 PE=3 SV=1
49	142513	#CONTAM#tr|E3H246|E3H246_ROTDC	139.17	19	19	9	0	3	0	0	426380	33905		58763			4	4	18	5	0	1	0	0	Homoserine lactone	35431	Iron/manganese ABC transporter periplasmic iron/manganese-binding protein OS=Rothia dentocariosa (strain ATCC 17931 / CDC X599 / XDIA) OX=762948 GN=sitA PE=3 SV=1
49	142512	#CONTAM#tr|A0A2A8D3J4|A0A2A8D3J4_9MICC	139.17	19	19	9	0	3	0	0	426380	33905		58763			4	4	18	5	0	1	0	0	Homoserine lactone	35415	Metal ABC transporter substrate-binding protein OS=Rothia dentocariosa OX=2047 GN=CRM92_09525 PE=3 SV=1
34	142874	#CONTAM#tr|E3H2A2|E3H2A2_ROTDC	132.97	10	10	0	0	0	0	0	857320						3	3	39	0	0	0	0	0	Oxidation (M)
34	142873	#CONTAM#tr|A0A7D4LKJ3|A0A7D4LKJ3_9MICC	132.97	12	12	0	0	0	0	0	857320						3	3	39	0	0	0	0	0	Oxidation (M)
34	142872	#CONTAM#tr|A0A2A8D3P3|A0A2A8D3P3_9MICC	132.97	12	12	0	0	0	0	0	857320						3	3	39	0	0	0	0	0	Oxidation (M)
66	142600	#CONTAM#tr|A0A3S4YM47|A0A3S4YM47_9MICC	131.76	17	17	0	0	0	0	0	509850						4	4	19	0	0	0	0	0	Homoserine lactone
66	142599	#CONTAM#tr|A0A7D4HLC3|A0A7D4HLC3_9MICC	131.76	17	17	0	0	0	0	0	509850						4	4	19	0	0	0	0	0	Homoserine lactone
66	142598	#CONTAM#tr|E3H245|E3H245_ROTDC	131.76	17	17	0	0	0	0	0	509850						4	4	19	0	0	0	0	0	Homoserine lactone
66	142597	#CONTAM#tr|A0A2A8D456|A0A2A8D456_9MICC	131.76	17	17	0	0	0	0	0	509850						4	4	19	0	0	0	0	0	Homoserine lactone
85	142423	#CONTAM#tr|A0A930KJC8|A0A930KJC8_9MICC	131.55	12	12	0	0	0	0	0	359270						4	4	11	0	0	0	0	0	Homoserine lactone	52899	ATP synthase subunit beta OS=Rothia dentocariosa OX=2047 GN=atpD PE=3 SV=1
85	142422	#CONTAM#tr|E3H195|E3H195_ROTDC	131.55	12	12	0	0	0	0	0	359270						4	4	11	0	0	0	0	0	Homoserine lactone	52148	ATP synthase subunit beta OS=Rothia dentocariosa (strain ATCC 17931 / CDC X599 / XDIA) OX=762948 GN=atpD PE=3 SV=1
85	142421	#CONTAM#tr|A0A2A8D6I6|A0A2A8D6I6_9MICC	131.55	12	12	0	0	0	0	0	359270						4	4	11	0	0	0	0	0	Homoserine lactone	52148	ATP synthase subunit beta OS=Rothia dentocariosa OX=2047 GN=atpD PE=3 SV=1
85	142420	#CONTAM#tr|A0A448UTD7|A0A448UTD7_9MICC	131.55	12	12	0	0	0	0	0	359270						4	4	11	0	0	0	0	0	Homoserine lactone	52164	ATP synthase subunit beta OS=Rothia dentocariosa OX=2047 GN=atpD PE=3 SV=1
77	142469	#CONTAM#tr|A0A448UWU9|A0A448UWU9_9MICC	130.17	10	9	0	0	3	0	0	382300			9363.3			6	6	13	0	0	1	0	0	Oxidation (M)
77	142468	#CONTAM#tr|A0A930KT61|A0A930KT61_9MICC	130.17	10	9	0	0	3	0	0	382300			9363.3			6	6	13	0	0	1	0	0	Oxidation (M)
77	142467	#CONTAM#tr|A0A7D4KAN4|A0A7D4KAN4_9MICC	130.17	10	9	0	0	3	0	0	382300			9363.3			6	6	13	0	0	1	0	0	Oxidation (M)
77	142466	#CONTAM#tr|A0A2A8D407|A0A2A8D407_9MICC	130.17	10	9	0	0	3	0	0	382300			9363.3			6	6	13	0	0	1	0	0	Oxidation (M)
77	142465	#CONTAM#tr|E3H135|E3H135_ROTDC	130.17	10	9	0	0	3	0	0	382300			9363.3			6	6	13	0	0	1	0	0	Oxidation (M)
86	142476	#CONTAM#tr|A0A7X5ZWF2|A0A7X5ZWF2_9SPHN	129.98	6	0	2	0	0	5	0		18649			48304		5	5	0	7	0	0	4	0		106282	Iron complex outermembrane receptor protein OS=Sphingomonas leidyi OX=68569 GN=FHR20_003127 PE=3 SV=1
50	142539	#CONTAM#tr|A0A7D4L7X2|A0A7D4L7X2_9MICC	129.72	26	21	0	0	5	0	0	582540			63779			4	4	19	0	0	5	0	0	Oxidation (M)
50	142538	#CONTAM#tr|E3H0Z1|E3H0Z1_ROTDC	129.72	26	21	0	0	5	0	0	582540			63779			4	4	19	0	0	5	0	0	Oxidation (M)
50	142537	#CONTAM#tr|A0A930KFY7|A0A930KFY7_9MICC	129.72	26	21	0	0	5	0	0	582540			63779			4	4	19	0	0	5	0	0	Oxidation (M)
50	142536	#CONTAM#tr|A0A2A8D4A7|A0A2A8D4A7_9MICC	129.72	26	21	0	0	5	0	0	582540			63779			4	4	19	0	0	5	0	0	Oxidation (M)
53	142477	#CONTAM#tr|E3H301|E3H301_ROTDC	129.36	14	14	0	0	0	0	0	1271500						5	5	22	0	0	0	0	0	Homoserine lactone
53	142488	#CONTAM#tr|A0A7D4LFC5|A0A7D4LFC5_9MICC	129.36	15	15	0	0	0	0	0	1271500						5	5	22	0	0	0	0	0	Homoserine lactone
53	142487	#CONTAM#tr|A0A448UUB4|A0A448UUB4_9MICC	129.36	15	15	0	0	0	0	0	1271500						5	5	22	0	0	0	0	0	Homoserine lactone
53	142556	#CONTAM#tr|A0A2A8D794|A0A2A8D794_9MICC	129.36	15	15	0	0	0	0	0	1271500						5	5	22	0	0	0	0	0	Homoserine lactone
101	142592	#CONTAM#tr|A0A024RAR0|A0A024RAR0_HUMAN	129.12	25	0	0	0	0	25	0					358650		5	5	0	0	0	0	8	0		17015	Proline-rich protein HaeIII subfamily 1 isoform CRA_a OS=Homo sapiens OX=9606 GN=PRH1 PE=4 SV=1
101	142591	#CONTAM#tr|A0A0A0MT31|A0A0A0MT31_HUMAN	129.12	25	0	0	0	0	25	0					358650		5	5	0	0	0	0	8	0		17015	Proline-rich protein 4 OS=Homo sapiens OX=9606 GN=PRR4 PE=1 SV=1
101	142590	#CONTAM#P02810|PRPC_HUMAN	129.12	25	0	0	0	0	25	0					358650		5	5	0	0	0	0	8	0		17015	Salivary acidic proline-rich phosphoprotein 1/2 OS=Homo sapiens OX=9606 GN=PRH1 PE=1 SV=3
101	142595	#CONTAM#tr|A0A024RAQ4|A0A024RAQ4_HUMAN	129.12	17	0	0	0	0	17	0					358650		5	5	0	0	0	0	8	0		25793	Proline-rich protein HaeIII subfamily 1 isoform CRA_b OS=Homo sapiens OX=9606 GN=PRH1 PE=4 SV=1
101	142594	#CONTAM#tr|A0A087WV42|A0A087WV42_HUMAN	129.12	22	0	0	0	0	22	0					358650		5	5	0	0	0	0	8	0		19134	Proline rich protein HaeIII subfamily 1 OS=Homo sapiens OX=9606 GN=PRH1 PE=1 SV=1
101	142596	#CONTAM#tr|A0A087WZY1|A0A087WZY1_HUMAN	129.12	16	0	0	0	0	16	0					358650		5	5	0	0	0	0	8	0		27911	Uncharacterized protein OS=Homo sapiens OX=9606 PE=1 SV=1
78	142702	#CONTAM#tr|A0A930KMN9|A0A930KMN9_9MICC	128.88	25	25	0	0	0	0	0	232460						3	3	14	0	0	0	0	0	Homoserine lactone	25281	Aminotransferase class V-fold PLP-dependent enzyme OS=Rothia dentocariosa OX=2047 GN=HXO56_11250 PE=3 SV=1
78	142704	#CONTAM#tr|A0A3S5AE26|A0A3S5AE26_9MICC	128.88	14	14	0	0	0	0	0	232460						3	3	14	0	0	0	0	0	Homoserine lactone	46213	Cysteine desulfurase OS=Rothia dentocariosa OX=2047 GN=csd PE=3 SV=1
78	142703	#CONTAM#tr|A0A2A8D5M9|A0A2A8D5M9_9MICC	128.88	14	14	0	0	0	0	0	232460						3	3	14	0	0	0	0	0	Homoserine lactone	46172	Cysteine desulfurase OS=Rothia dentocariosa OX=2047 GN=CRM92_06240 PE=3 SV=1
32	142510	#CONTAM#tr|A0A930KI61|A0A930KI61_9MICC	128.14	31	26	8	0	6	0	0	2654700	76082		8731.3			4	4	33	6	0	1	0	0	Oxidation (M)
32	142509	#CONTAM#tr|A0A930PHD1|A0A930PHD1_9MICC	128.14	31	26	8	0	6	0	0	2654700	76082		8731.3			4	4	33	6	0	1	0	0	Oxidation (M)
32	142551	#CONTAM#tr|A0A7D4H565|A0A7D4H565_9MICC	128.14	31	26	8	0	6	0	0	2654700	76082		8731.3			4	4	33	6	0	1	0	0	Oxidation (M)
32	142550	#CONTAM#tr|A0A2A8D4Z8|A0A2A8D4Z8_9MICC	128.14	31	26	8	0	6	0	0	2654700	76082		8731.3			4	4	33	6	0	1	0	0	Oxidation (M)
32	142549	#CONTAM#tr|E3H496|E3H496_ROTDC	128.14	31	26	8	0	6	0	0	2654700	76082		8731.3			4	4	33	6	0	1	0	0	Oxidation (M)
55	142478	#CONTAM#P01036|CYTS_HUMAN	126.24	13	0	0	0	13	13	0				168180	132580		3	3	0	0	0	12	10	0	Mutation	16214	Cystatin-S OS=Homo sapiens OX=9606 GN=CST4 PE=1 SV=3
104	142516	#CONTAM#tr|A0A2A8D8E1|A0A2A8D8E1_9MICC	125.7	8	8	0	0	0	0	0	219910						4	4	8	0	0	0	0	0	Homoserine lactone
104	142515	#CONTAM#tr|E3H374|E3H374_ROTDC	125.7	8	8	0	0	0	0	0	219910						4	4	8	0	0	0	0	0	Homoserine lactone
68	142581	#CONTAM#tr|A0A7D4HL41|A0A7D4HL41_9MICC	125.66	20	20	0	0	0	0	0	196540						5	5	18	0	0	0	0	0	Oxidation (M)
79	142895	#CONTAM#tr|A0A2A8D637|A0A2A8D637_9MICC	124.36	13	13	0	0	0	0	0	341390						4	4	14	0	0	0	0	0	Oxidation (M)
79	142894	#CONTAM#tr|E3H0D5|E3H0D5_ROTDC	124.36	13	13	0	0	0	0	0	341390						4	4	14	0	0	0	0	0	Oxidation (M)
79	142893	#CONTAM#tr|A0A7D4LK53|A0A7D4LK53_9MICC	124.36	13	13	0	0	0	0	0	341390						4	4	14	0	0	0	0	0	Oxidation (M)
145	142607	#CONTAM#tr|A0A7D4L6M0|A0A7D4L6M0_9MICC	123.49	9	7	0	0	2	0	0	273740			6181.2			4	4	3	0	0	1	0	0	Homoserine lactone
145	142606	#CONTAM#tr|E3H5F1|E3H5F1_ROTDC	123.49	9	7	0	0	2	0	0	273740			6181.2			4	4	3	0	0	1	0	0	Homoserine lactone
145	142605	#CONTAM#tr|A0A2A8D5H1|A0A2A8D5H1_9MICC	123.49	9	7	0	0	2	0	0	273740			6181.2			4	4	3	0	0	1	0	0	Homoserine lactone
119	142534	#CONTAM#tr|A0A3M6PGZ1|A0A3M6PGZ1_AGGAP	123.24	15	0	0	0	0	15	0					45937		4	3	0	0	0	0	4	0		39289	Porin OS=Aggregatibacter aphrophilus OX=732 GN=DOL88_02485 PE=3 SV=1
51	142621	#CONTAM#P12273|PIP_HUMAN	123.09	34	8	26	0	0	8	0	27327	72757			189090		5	5	3	8	0	0	12	0		16572	Prolactin-inducible protein OS=Homo sapiens OX=9606 GN=PIP PE=1 SV=1
44	142781	#CONTAM#tr|A0A509JWJ6|A0A509JWJ6_9MICC	119.1	14	14	0	0	0	0	0	380840						3	3	26	0	0	0	0	0	Homoserine lactone
44	142780	#CONTAM#tr|E3H5S0|E3H5S0_ROTDC	119.1	14	14	0	0	0	0	0	380840						3	3	26	0	0	0	0	0	Homoserine lactone
44	142784	#CONTAM#tr|A0A2A8D5Q0|A0A2A8D5Q0_9MICC	119.1	14	14	0	0	0	0	0	380840						3	3	26	0	0	0	0	0	Homoserine lactone
44	142783	#CONTAM#tr|A0A930KJ10|A0A930KJ10_9MICC	119.1	14	14	0	0	0	0	0	380840						3	3	26	0	0	0	0	0	Homoserine lactone
44	142782	#CONTAM#tr|A0A448US94|A0A448US94_9MICC	119.1	14	14	0	0	0	0	0	380840						3	3	26	0	0	0	0	0	Homoserine lactone
123	142825	#CONTAM#tr|E3H0W4|E3H0W4_ROTDC	117.94	10	7	0	0	2	0	0	77733			44753			3	3	3	0	0	3	0	0	Homoserine lactone
123	142824	#CONTAM#tr|A0A2A8D6U8|A0A2A8D6U8_9MICC	117.94	10	7	0	0	2	0	0	77733			44753			3	3	3	0	0	3	0	0	Homoserine lactone
123	142823	#CONTAM#tr|A0A448UT84|A0A448UT84_9MICC	117.94	10	7	0	0	2	0	0	77733			44753			3	3	3	0	0	3	0	0	Homoserine lactone
123	142822	#CONTAM#tr|A0A930PB10|A0A930PB10_9MICC	117.94	10	7	0	0	2	0	0	77733			44753			3	3	3	0	0	3	0	0	Homoserine lactone
123	142821	#CONTAM#tr|A0A930PLP7|A0A930PLP7_9MICC	117.94	10	7	0	0	2	0	0	77733			44753			3	3	3	0	0	3	0	0	Homoserine lactone
115	142645	#CONTAM#tr|E3H2U3|E3H2U3_ROTDC	117.68	4	4	0	0	0	0	0	172190						4	4	7	0	0	0	0	0	Oxidation (M)
115	142644	#CONTAM#tr|A0A2A8D7E2|A0A2A8D7E2_9MICC	117.68	4	4	0	0	0	0	0	172190						4	4	7	0	0	0	0	0	Oxidation (M)
115	142643	#CONTAM#tr|A0A7D4KQN1|A0A7D4KQN1_9MICC	117.68	4	4	0	0	0	0	0	172190						4	4	7	0	0	0	0	0	Oxidation (M)
115	142642	#CONTAM#tr|A0A930PIA6|A0A930PIA6_9MICC	117.68	4	4	0	0	0	0	0	172190						4	4	7	0	0	0	0	0	Oxidation (M)
115	142719	#CONTAM#tr|A0A448UUA7|A0A448UUA7_9MICC	117.68	7	7	0	0	0	0	0	172190						4	4	7	0	0	0	0	0	Oxidation (M)
58	143230	#CONTAM#tr|A0A2A8D8I7|A0A2A8D8I7_9MICC	117.05	34	34	14	0	10	0	0	490080	33946		16568			3	3	13	6	0	3	0	0	Homoserine lactone	11516	Small ribosomal subunit protein uS10 OS=Rothia dentocariosa OX=2047 GN=rpsJ PE=3 SV=1
58	143229	#CONTAM#tr|E3GZM7|E3GZM7_ROTDC	117.05	34	34	14	0	10	0	0	490080	33946		16568			3	3	13	6	0	3	0	0	Homoserine lactone	11516	Small ribosomal subunit protein uS10 OS=Rothia dentocariosa (strain ATCC 17931 / CDC X599 / XDIA) OX=762948 GN=rpsJ PE=3 SV=1
103	142369	#CONTAM#tr|A0A2A8D4C9|A0A2A8D4C9_9MICC	116.41	10	10	0	0	0	0	0	289790						4	4	8	0	0	0	0	0	Homoserine lactone	94383	Chaperone protein ClpB OS=Rothia dentocariosa OX=2047 GN=clpB PE=3 SV=1
103	142375	#CONTAM#tr|A0A930KFT1|A0A930KFT1_9MICC	116.41	10	10	0	0	0	0	0	289790						4	4	8	0	0	0	0	0	Homoserine lactone	94365	Chaperone protein ClpB OS=Rothia dentocariosa OX=2047 GN=clpB PE=3 SV=1
103	142374	#CONTAM#tr|E3H0Y4|E3H0Y4_ROTDC	116.41	10	10	0	0	0	0	0	289790						4	4	8	0	0	0	0	0	Homoserine lactone	94355	Chaperone protein ClpB OS=Rothia dentocariosa (strain ATCC 17931 / CDC X599 / XDIA) OX=762948 GN=clpB PE=3 SV=1
103	142373	#CONTAM#tr|A0A930PG99|A0A930PG99_9MICC	116.41	10	10	0	0	0	0	0	289790						4	4	8	0	0	0	0	0	Homoserine lactone	94373	Chaperone protein ClpB OS=Rothia dentocariosa OX=2047 GN=clpB PE=3 SV=1
103	142410	#CONTAM#tr|A0A3S4ZN58|A0A3S4ZN58_9MICC	116.41	10	10	0	0	0	0	0	289790						4	4	8	0	0	0	0	0	Homoserine lactone	94341	Chaperone protein ClpB OS=Rothia dentocariosa OX=2047 GN=clpB PE=3 SV=1
65	142787	#CONTAM#tr|A0A448UXL1|A0A448UXL1_9MICC	114.61	10	9	5	0	5	5	0	413040	30319		85876	36167		3	3	10	2	0	6	1	0	Oxidation (M)
65	142791	#CONTAM#tr|A0A2A8D3X1|A0A2A8D3X1_9MICC	114.61	10	9	5	0	5	5	0	413040	30319		85876	36167		3	3	10	2	0	6	1	0	Oxidation (M)
65	142790	#CONTAM#tr|A0A7D4GRJ8|A0A7D4GRJ8_9MICC	114.61	10	9	5	0	5	5	0	413040	30319		85876	36167		3	3	10	2	0	6	1	0	Oxidation (M)
65	142789	#CONTAM#tr|A0A930KGK0|A0A930KGK0_9MICC	114.61	10	9	5	0	5	5	0	413040	30319		85876	36167		3	3	10	2	0	6	1	0	Oxidation (M)
65	142788	#CONTAM#tr|A0A930PD86|A0A930PD86_9MICC	114.61	10	9	5	0	5	5	0	413040	30319		85876	36167		3	3	10	2	0	6	1	0	Oxidation (M)
65	142792	#CONTAM#tr|E3H2A8|E3H2A8_ROTDC	114.61	9	8	5	0	4	4	0	413040	30319		85876	36167		3	3	10	2	0	6	1	0	Oxidation (M)
121	142714	#CONTAM#tr|A0A3S4Q680|A0A3S4Q680_AGGAP	114.23	11	0	0	0	0	11	0					83757		4	3	0	0	0	0	6	0		38713	Porin OmpF OS=Aggregatibacter aphrophilus ATCC 33389 OX=985008 GN=ompF PE=3 SV=1
121	142713	#CONTAM#tr|A0A336N1S1|A0A336N1S1_AGGAP	114.23	11	0	0	0	0	11	0					83757		4	3	0	0	0	0	6	0		38713	Porin OmpF OS=Aggregatibacter aphrophilus OX=732 GN=ompF PE=3 SV=1
118	143271	#CONTAM#P31949|S10AB_HUMAN	114.13	20	20	0	0	0	0	0	202570						3	3	6	0	0	0	0	0	Oxidation (M)
118	143270	#CONTAM#tr|V9HWH9|V9HWH9_HUMAN	114.13	20	20	0	0	0	0	0	202570						3	3	6	0	0	0	0	0	Oxidation (M)
118	143269	#CONTAM#tr|B2R5H0|B2R5H0_HUMAN	114.13	20	20	0	0	0	0	0	202570						3	3	6	0	0	0	0	0	Oxidation (M)
118	145371	#CONTAM#tr|A0A8B7GKN8|A0A8B7GKN8_MICMU	114.13	20	20	0	0	0	0	0	202570						3	3	6	0	0	0	0	0	Oxidation (M)
102	142541	#CONTAM#tr|A0A4D5RAH8|A0A4D5RAH8_HUMAN	113.97	23	11	0	0	0	11	0	54649				35633		4	4	4	0	0	0	4	0	Homoserine lactone	23746	Annexin OS=Homo sapiens OX=9606 PE=3 SV=1
102	142542	#CONTAM#tr|A0A4D5RAU4|A0A4D5RAU4_HUMAN	113.97	22	11	0	0	0	11	0	54649				35633		4	4	4	0	0	0	4	0	Homoserine lactone	24901	Annexin OS=Homo sapiens OX=9606 PE=3 SV=1
102	142543	#CONTAM#tr|A0A4D5RAA5|A0A4D5RAA5_HUMAN	113.97	17	9	0	0	0	9	0	54649				35633		4	4	4	0	0	0	4	0	Homoserine lactone	31509	Annexin OS=Homo sapiens OX=9606 PE=3 SV=1
102	142544	#CONTAM#tr|A0A4D5RAJ5|A0A4D5RAJ5_HUMAN	113.97	17	8	0	0	0	8	0	54649				35633		4	4	4	0	0	0	4	0	Homoserine lactone	31647	Annexin OS=Homo sapiens OX=9606 PE=3 SV=1
102	142545	#CONTAM#tr|A0A4D5RA86|A0A4D5RA86_HUMAN	113.97	16	8	0	0	0	8	0	54649				35633		4	4	4	0	0	0	4	0	Homoserine lactone	32859	Annexin OS=Homo sapiens OX=9606 PE=3 SV=1
102	142546	#CONTAM#tr|A0A4D5RAA2|A0A4D5RAA2_HUMAN	113.97	16	8	0	0	0	8	0	54649				35633		4	4	4	0	0	0	4	0	Homoserine lactone	34437	Annexin OS=Homo sapiens OX=9606 PE=3 SV=1
102	142548	#CONTAM#P04083|ANXA1_HUMAN	113.97	14	7	0	0	0	7	0	54649				35633		4	4	4	0	0	0	4	0	Homoserine lactone	38714	Annexin A1 OS=Homo sapiens OX=9606 GN=ANXA1 PE=1 SV=2
102	142547	#CONTAM#tr|Q5TZZ9|Q5TZZ9_HUMAN	113.97	14	7	0	0	0	7	0	54649				35633		4	4	4	0	0	0	4	0	Homoserine lactone	38714	Annexin OS=Homo sapiens OX=9606 GN=ANXA1 PE=2 SV=1
70	145506	#CONTAM#tr|F9P1I1|F9P1I1_STRMT	112.7	9	0	9	0	0	6	0		91482			0		3	3	0	17	0	0	1	0	Mutation	17224	PTS system sorbose subfamily IIB component OS=Streptococcus mitis bv. 2 str. F0392 OX=768726 GN=HMPREF9178_1210 PE=4 SV=1
70	145505	#CONTAM#tr|A0A3R9IFC5|A0A3R9IFC5_STRMT	116.62	9	0	9	0	0	6	0		91482			0		3	3	0	17	0	0	1	0	Mutation	17198	Sorbose-specific phosphotransferase enzyme IIB component OS=Streptococcus mitis OX=28037 GN=sorB PE=4 SV=1
70	145504	#CONTAM#tr|E0PND7|E0PND7_STRMT	112.7	9	0	9	0	0	6	0		91482			0		3	3	0	17	0	0	1	0	Mutation	17238	PTS system sorbose subfamily IIB component OS=Streptococcus mitis ATCC 6249 OX=864567 GN=sorB PE=4 SV=1
70	145503	#CONTAM#tr|S7YU60|S7YU60_STRMT	112.7	9	0	9	0	0	6	0		91482			0		3	3	0	17	0	0	1	0	Mutation	17214	PTS mannose transporter subunit IIAB OS=Streptococcus mitis 17/34 OX=1340484 GN=M058_03985 PE=4 SV=1
70	145502	#CONTAM#tr|A0A7X1V485|A0A7X1V485_STRMT	112.7	9	0	9	0	0	6	0		91482			0		3	3	0	17	0	0	1	0	Mutation	17195	PTS mannose transporter subunit IIAB OS=Streptococcus mitis OX=28037 GN=GEZ89_00700 PE=4 SV=1
70	145501	#CONTAM#tr|A0A081Q6W1|A0A081Q6W1_STRMT	116.62	9	0	9	0	0	6	0		91482			0		3	3	0	17	0	0	1	0	Mutation	17198	PTS mannose transporter subunit IIAB OS=Streptococcus mitis OX=28037 GN=sorB PE=4 SV=1
70	145500	#CONTAM#tr|A0A081QJS0|A0A081QJS0_STRMT	116.62	9	0	9	0	0	6	0		91482			0		3	3	0	17	0	0	1	0	Mutation	17214	PTS mannose transporter subunit IIAB OS=Streptococcus mitis OX=28037 GN=sorB PE=4 SV=1
70	145499	#CONTAM#tr|A0A1X1KW44|A0A1X1KW44_STRMT	116.62	9	0	9	0	0	6	0		91482			0		3	3	0	17	0	0	1	0	Mutation	17214	PTS mannose transporter subunit IIAB OS=Streptococcus mitis OX=28037 GN=B7693_03630 PE=4 SV=1
70	145498	#CONTAM#tr|A0A3R9K4B1|A0A3R9K4B1_STRMT	116.62	9	0	9	0	0	6	0		91482			0		3	3	0	17	0	0	1	0	Mutation	17224	Sorbose-specific phosphotransferase enzyme IIB component OS=Streptococcus mitis OX=28037 GN=sorB PE=4 SV=1
70	145497	#CONTAM#tr|F9LUK1|F9LUK1_STRMT	112.7	9	0	9	0	0	6	0		91482			0		3	3	0	17	0	0	1	0	Mutation	17228	PTS system mannose-specific EIIAB component domain protein OS=Streptococcus mitis bv. 2 str. SK95 OX=1000588 GN=HMPREF9965_0363 PE=4 SV=1
70	145496	#CONTAM#tr|A0A3R9Q9D4|A0A3R9Q9D4_STRMT	116.62	9	0	9	0	0	6	0		91482			0		3	3	0	17	0	0	1	0	Mutation	17224	Sorbose-specific phosphotransferase enzyme IIB component OS=Streptococcus mitis OX=28037 GN=sorB PE=4 SV=1
70	145495	#CONTAM#tr|A0A380KSM8|A0A380KSM8_STRMT	116.62	9	0	9	0	0	6	0		91482			0		3	3	0	17	0	0	1	0	Mutation	17233	PTS mannose transporter subunit IIAB OS=Streptococcus mitis OX=28037 GN=FOB92_00270 PE=4 SV=1
70	145494	#CONTAM#tr|D3H691|D3H691_STRM6	112.7	9	0	9	0	0	6	0		91482			0		3	3	0	17	0	0	1	0	Mutation	17198	Phosphotransferase system sugar-specific EIIB component OS=Streptococcus mitis (strain B6) OX=365659 GN=PTS-EIIB PE=4 SV=1
70	145493	#CONTAM#tr|A0A1X1K755|A0A1X1K755_STRMT	116.62	9	0	9	0	0	6	0		91482			0		3	3	0	17	0	0	1	0	Mutation	17212	PTS mannose transporter subunit IIAB OS=Streptococcus mitis OX=28037 GN=B7698_04275 PE=4 SV=1
70	145492	#CONTAM#tr|A0A1X1L2A4|A0A1X1L2A4_STRMT	116.62	9	0	9	0	0	6	0		91482			0		3	3	0	17	0	0	1	0	Mutation	17214	PTS mannose transporter subunit IIAB OS=Streptococcus mitis OX=28037 GN=sorB PE=4 SV=1
144	84925	WP_109080456.1	112.5	2	0	0	0	0	2	0					106930		4	4	0	0	0	0	4	0		287031	YadA-like family protein [Aggregatibacter aphrophilus]
83	142721	#CONTAM#tr|A0A8B7GR87|A0A8B7GR87_MICMU	111.61	6	0	0	0	0	6	0					15711		4	1	0	0	0	0	12	0	Mutation	76950	Lactotransferrin OS=Microcebus murinus OX=30608 GN=LTF PE=3 SV=1
83	142722	#CONTAM#tr|A0A8C5YIS6|A0A8C5YIS6_MICMU	111.61	5	0	0	0	0	5	0					15711		4	1	0	0	0	0	12	0	Mutation	89079	Lactotransferrin OS=Microcebus murinus OX=30608 GN=LTF PE=4 SV=1
74	142992	#CONTAM#tr|E3H1P2|E3H1P2_ROTDC	110.86	9	9	0	0	0	0	0	157670						2	2	15	0	0	0	0	0	Oxidation (M)
74	142991	#CONTAM#tr|A0A2A8D780|A0A2A8D780_9MICC	110.86	9	9	0	0	0	0	0	157670						2	2	15	0	0	0	0	0	Oxidation (M)
74	142990	#CONTAM#tr|A0A7D4K9R5|A0A7D4K9R5_9MICC	110.86	9	9	0	0	0	0	0	157670						2	2	15	0	0	0	0	0	Oxidation (M)
74	145335	#CONTAM#tr|A0A3S5C0P0|A0A3S5C0P0_9MICC	110.86	35	35	0	0	0	0	0	157670						2	2	15	0	0	0	0	0	Oxidation (M)
62	142535	#CONTAM#P11678|PERE_HUMAN	110.64	5	0	4	0	2	1	0		73427					4	2	0	14	0	5	1	0	Homoserine lactone	81040	Eosinophil peroxidase OS=Homo sapiens OX=9606 GN=EPX PE=1 SV=2
17	142480	#CONTAM#tr|A0A7D4GSC9|A0A7D4GSC9_9MICC	109.89	7	7	0	0	0	0	0	404510						4	4	62	0	0	0	0	0	Oxidation (M)
17	142485	#CONTAM#tr|E3H4S3|E3H4S3_ROTDC	109.89	7	7	0	0	0	0	0	404510						4	4	62	0	0	0	0	0	Oxidation (M)
17	142506	#CONTAM#tr|A0A2A8D520|A0A2A8D520_9MICC	109.89	7	7	0	0	0	0	0	404510						4	4	62	0	0	0	0	0	Oxidation (M)
111	142718	#CONTAM#tr|E3H256|E3H256_ROTDC	109.52	22	22	0	0	0	0	0	232060						3	3	7	0	0	0	0	0	Homoserine lactone	42309	Acetate kinase OS=Rothia dentocariosa (strain ATCC 17931 / CDC X599 / XDIA) OX=762948 GN=ackA PE=3 SV=1
111	142717	#CONTAM#tr|A0A930KK65|A0A930KK65_9MICC	109.52	22	22	0	0	0	0	0	232060						3	3	7	0	0	0	0	0	Homoserine lactone	41095	Acetate kinase OS=Rothia dentocariosa OX=2047 GN=ackA PE=3 SV=1
111	142716	#CONTAM#tr|A0A2A8D3U2|A0A2A8D3U2_9MICC	109.52	23	23	0	0	0	0	0	232060						3	3	7	0	0	0	0	0	Homoserine lactone	40894	Acetate kinase OS=Rothia dentocariosa OX=2047 GN=ackA PE=3 SV=1
111	142715	#CONTAM#tr|A0A2I1VMA3|A0A2I1VMA3_9MICC	109.52	23	23	0	0	0	0	0	232060						3	3	7	0	0	0	0	0	Homoserine lactone	40910	Acetate kinase OS=Rothia dentocariosa OX=2047 GN=ackA PE=3 SV=1
171	143195	#CONTAM#P12429|ANXA3_HUMAN	109.04	13	13	0	0	0	0	0	58185						2	2	3	0	0	0	0	0	Homoserine lactone	36375	Annexin A3 OS=Homo sapiens OX=9606 GN=ANXA3 PE=1 SV=3
171	143194	#CONTAM#tr|D6RA82|D6RA82_HUMAN	109.04	14	14	0	0	0	0	0	58185						2	2	3	0	0	0	0	0	Homoserine lactone	32119	Annexin OS=Homo sapiens OX=9606 GN=ANXA3 PE=1 SV=1
171	143193	#CONTAM#tr|D6RFG5|D6RFG5_HUMAN	109.04	27	27	0	0	0	0	0	58185						2	2	3	0	0	0	0	0	Homoserine lactone	17145	Annexin (Fragment) OS=Homo sapiens OX=9606 GN=ANXA3 PE=1 SV=1
171	143192	#CONTAM#tr|D6RCA8|D6RCA8_HUMAN	109.04	31	31	0	0	0	0	0	58185						2	2	3	0	0	0	0	0	Homoserine lactone	14931	Annexin (Fragment) OS=Homo sapiens OX=9606 GN=ANXA3 PE=1 SV=1
82	142641	#CONTAM#tr|A0A2A8D6C8|A0A2A8D6C8_9MICC	108.23	20	13	0	0	7	0	0	190950			23031			3	3	9	0	0	3	0	0	Homoserine lactone	29431	Elongation factor Ts OS=Rothia dentocariosa OX=2047 GN=tsf PE=3 SV=1
82	142712	#CONTAM#tr|A0A2I1VJX8|A0A2I1VJX8_9MICC	108.23	20	13	0	0	7	0	0	190950			23031			3	3	9	0	0	3	0	0	Homoserine lactone	29459	Elongation factor Ts OS=Rothia dentocariosa OX=2047 GN=tsf PE=3 SV=1
82	142711	#CONTAM#tr|E3H098|E3H098_ROTDC	108.23	20	13	0	0	7	0	0	190950			23031			3	3	9	0	0	3	0	0	Homoserine lactone	29489	Elongation factor Ts OS=Rothia dentocariosa (strain ATCC 17931 / CDC X599 / XDIA) OX=762948 GN=tsf PE=3 SV=1
163	142886	#CONTAM#tr|A0A930KPS9|A0A930KPS9_9MICC	107.85	13	13	0	0	0	0	0	91726						2	2	3	0	0	0	0	0	Homoserine lactone
163	142885	#CONTAM#tr|A0A930KFF3|A0A930KFF3_9MICC	107.85	13	13	0	0	0	0	0	91726						2	2	3	0	0	0	0	0	Homoserine lactone
127	142707	#CONTAM#tr|A0A7D4LFV3|A0A7D4LFV3_9MICC	107.41	18	14	0	0	4	0	0	61907			9385.9			3	3	5	0	0	1	0	0	Homoserine lactone	28374	Thioredoxin domain-containing protein OS=Rothia dentocariosa OX=2047 GN=FOC60_09065 PE=4 SV=1
88	143233	#CONTAM#tr|E3GZP1|E3GZP1_ROTDC	107.19	13	13	0	0	0	0	0	268130						3	3	11	0	0	0	0	0	Homoserine lactone
88	143232	#CONTAM#tr|A0A7D4H6F5|A0A7D4H6F5_9MICC	107.19	13	13	0	0	0	0	0	268130						3	3	11	0	0	0	0	0	Homoserine lactone
91	145405	#CONTAM#tr|A0A371QA03|A0A371QA03_STRIH	107.16	9	5	4	0	0	4	0					23761		3	1	7	2	0	0	1	0	Oxidation (M)
80	142571	#CONTAM#tr|A0A2A8D7J3|A0A2A8D7J3_9MICC	104.93	7	7	0	0	0	0	0	446760						3	3	13	0	0	0	0	0	Oxidation (M)
80	142588	#CONTAM#tr|E3H3P6|E3H3P6_ROTDC	104.93	7	7	0	0	0	0	0	446760						3	3	13	0	0	0	0	0	Oxidation (M)
80	142802	#CONTAM#tr|A0A3S5BUN0|A0A3S5BUN0_9MICC	104.93	10	10	0	0	0	0	0	446760						3	3	13	0	0	0	0	0	Oxidation (M)
133	142866	#CONTAM#tr|F9HLY3|F9HLY3_STRMT	103.83	7	0	4	0	0	3	0		18776			3475.9		2	2	0	4	0	0	1	0		42079	Phosphoglycerate kinase OS=Streptococcus mitis SK1080 OX=1008453 GN=pgk PE=3 SV=1
133	142865	#CONTAM#tr|E0PSX7|E0PSX7_STRMT	103.83	7	0	4	0	0	3	0		18776			3475.9		2	2	0	4	0	0	1	0		41960	Phosphoglycerate kinase OS=Streptococcus mitis ATCC 6249 OX=864567 GN=pgk PE=3 SV=1
133	142864	#CONTAM#tr|V8IE04|V8IE04_STRMT	103.83	7	0	4	0	0	3	0		18776			3475.9		2	2	0	4	0	0	1	0		41978	Phosphoglycerate kinase OS=Streptococcus mitis 27/7 OX=1415766 GN=pgk PE=3 SV=1
133	142863	#CONTAM#tr|A0A7X1USX4|A0A7X1USX4_STRMT	103.83	7	0	4	0	0	3	0		18776			3475.9		2	2	0	4	0	0	1	0		42008	Phosphoglycerate kinase OS=Streptococcus mitis OX=28037 GN=pgk PE=3 SV=1
133	142862	#CONTAM#tr|A0A428CB86|A0A428CB86_STRMT	103.83	7	0	4	0	0	3	0		18776			3475.9		2	2	0	4	0	0	1	0		42101	Phosphoglycerate kinase OS=Streptococcus mitis OX=28037 GN=pgk PE=3 SV=1
133	142861	#CONTAM#tr|A0A428ED66|A0A428ED66_STRMT	103.83	7	0	4	0	0	3	0		18776			3475.9		2	2	0	4	0	0	1	0		42059	Phosphoglycerate kinase OS=Streptococcus mitis OX=28037 GN=pgk PE=3 SV=1
133	142860	#CONTAM#tr|A0A428H331|A0A428H331_STRMT	103.83	7	0	4	0	0	3	0		18776			3475.9		2	2	0	4	0	0	1	0		42035	Phosphoglycerate kinase OS=Streptococcus mitis OX=28037 GN=pgk PE=3 SV=1
133	142859	#CONTAM#tr|A0A428DEN1|A0A428DEN1_STRMT	103.83	7	0	4	0	0	3	0		18776			3475.9		2	2	0	4	0	0	1	0		42012	Phosphoglycerate kinase OS=Streptococcus mitis OX=28037 GN=pgk PE=3 SV=1
133	142858	#CONTAM#tr|F9LVP1|F9LVP1_STRMT	103.83	7	0	4	0	0	3	0		18776			3475.9		2	2	0	4	0	0	1	0		42089	Phosphoglycerate kinase OS=Streptococcus mitis bv. 2 str. SK95 OX=1000588 GN=pgk PE=3 SV=1
133	142857	#CONTAM#tr|A0A7X1RMH8|A0A7X1RMH8_STRMT	103.83	7	0	4	0	0	3	0		18776			3475.9		2	2	0	4	0	0	1	0		42032	Phosphoglycerate kinase OS=Streptococcus mitis OX=28037 GN=pgk PE=3 SV=1
133	142856	#CONTAM#tr|D3H6X5|D3H6X5_STRM6	103.83	7	0	4	0	0	3	0		18776			3475.9		2	2	0	4	0	0	1	0		41923	Phosphoglycerate kinase OS=Streptococcus mitis (strain B6) OX=365659 GN=pgk PE=3 SV=1
133	142855	#CONTAM#tr|R0P645|R0P645_STRMT	103.83	7	0	4	0	0	3	0		18776			3475.9		2	2	0	4	0	0	1	0		41923	Phosphoglycerate kinase OS=Streptococcus mitis 13/39 OX=1239793 GN=pgk PE=3 SV=1
133	142854	#CONTAM#tr|E1LUA0|E1LUA0_STRMT	103.83	7	0	4	0	0	3	0		18776			3475.9		2	2	0	4	0	0	1	0		41923	Phosphoglycerate kinase OS=Streptococcus mitis SK597 OX=585204 GN=pgk PE=3 SV=1
133	142853	#CONTAM#tr|I0SVJ9|I0SVJ9_STRMT	103.83	7	0	4	0	0	3	0		18776			3475.9		2	2	0	4	0	0	1	0		41923	Phosphoglycerate kinase OS=Streptococcus mitis SK575 OX=1095736 GN=pgk PE=3 SV=1
133	142852	#CONTAM#tr|V8I7N8|V8I7N8_STRMT	103.83	7	0	4	0	0	3	0		18776			3475.9		2	2	0	4	0	0	1	0		41923	Phosphoglycerate kinase OS=Streptococcus mitis 21/39 OX=1415765 GN=pgk PE=3 SV=1
133	142851	#CONTAM#tr|I0SP18|I0SP18_STRMT	103.83	7	0	4	0	0	3	0		18776			3475.9		2	2	0	4	0	0	1	0		41923	Phosphoglycerate kinase OS=Streptococcus mitis SK616 OX=1095735 GN=pgk PE=3 SV=1
133	142850	#CONTAM#tr|A0A4V6WRH3|A0A4V6WRH3_STRMT	103.83	7	0	4	0	0	3	0		18776			3475.9		2	2	0	4	0	0	1	0		41893	Phosphoglycerate kinase OS=Streptococcus mitis OX=28037 GN=pgk PE=3 SV=1
133	142849	#CONTAM#tr|S7Z4G6|S7Z4G6_STRMT	103.83	7	0	4	0	0	3	0		18776			3475.9		2	2	0	4	0	0	1	0		41923	Phosphoglycerate kinase OS=Streptococcus mitis 29/42 OX=1340486 GN=pgk PE=3 SV=1
133	142848	#CONTAM#tr|E1LME0|E1LME0_STRMT	103.83	7	0	4	0	0	3	0		18776			3475.9		2	2	0	4	0	0	1	0		41909	Phosphoglycerate kinase OS=Streptococcus mitis SK564 OX=585203 GN=pgk PE=3 SV=1
133	142847	#CONTAM#tr|F9HAG5|F9HAG5_STRMT	103.83	7	0	4	0	0	3	0		18776			3475.9		2	2	0	4	0	0	1	0		41923	Phosphoglycerate kinase OS=Streptococcus mitis SK1073 OX=1008452 GN=pgk PE=3 SV=1
133	142846	#CONTAM#tr|S7X5P8|S7X5P8_STRMT	103.83	7	0	4	0	0	3	0		18776			3475.9		2	2	0	4	0	0	1	0		41923	Phosphoglycerate kinase OS=Streptococcus mitis 17/34 OX=1340484 GN=pgk PE=3 SV=1
133	142845	#CONTAM#tr|F9MLD4|F9MLD4_STRMT	103.83	7	0	4	0	0	3	0		18776			3475.9		2	2	0	4	0	0	1	0		41923	Phosphoglycerate kinase OS=Streptococcus mitis SK569 OX=1035187 GN=pgk PE=3 SV=1
133	142844	#CONTAM#tr|I0T964|I0T964_STRMT	103.83	7	0	4	0	0	3	0		18776			3475.9		2	2	0	4	0	0	1	0		41923	Phosphoglycerate kinase OS=Streptococcus mitis SK579 OX=1095737 GN=pgk PE=3 SV=1
133	142843	#CONTAM#tr|A0A6I1ULT4|A0A6I1ULT4_STRMT	103.83	7	0	4	0	0	3	0		18776			3475.9		2	2	0	4	0	0	1	0		41923	Phosphoglycerate kinase OS=Streptococcus mitis OX=28037 GN=pgk PE=3 SV=1
133	142842	#CONTAM#tr|S7XGX1|S7XGX1_STRMT	103.83	7	0	4	0	0	3	0		18776			3475.9		2	2	0	4	0	0	1	0		41923	Phosphoglycerate kinase OS=Streptococcus mitis 18/56 OX=1340485 GN=pgk PE=3 SV=1
133	142841	#CONTAM#tr|R0NAM6|R0NAM6_STRMT	103.83	7	0	4	0	0	3	0		18776			3475.9		2	2	0	4	0	0	1	0		41889	Phosphoglycerate kinase OS=Streptococcus mitis 11/5 OX=1239792 GN=pgk PE=3 SV=1
133	142953	#CONTAM#tr|A0A942X8Z2|A0A942X8Z2_STRMT	103.83	7	0	4	0	0	3	0		18776			3475.9		2	2	0	4	0	0	1	0		41981	Phosphoglycerate kinase OS=Streptococcus mitis OX=28037 GN=pgk PE=3 SV=1
57	143247	#CONTAM#tr|A0A2A8D430|A0A2A8D430_9MICC	103.1	13	13	0	0	0	0	0	410830						3	3	22	0	0	0	0	0	Oxidation (M)
57	143246	#CONTAM#tr|A0A448UWI8|A0A448UWI8_9MICC	103.1	13	13	0	0	0	0	0	410830						3	3	22	0	0	0	0	0	Oxidation (M)
57	143245	#CONTAM#tr|E3H0Y1|E3H0Y1_ROTDC	103.1	13	13	0	0	0	0	0	410830						3	3	22	0	0	0	0	0	Oxidation (M)
57	143244	#CONTAM#tr|A0A3S4VQM7|A0A3S4VQM7_9MICC	103.1	13	13	0	0	0	0	0	410830						3	3	22	0	0	0	0	0	Oxidation (M)
169	142769	#CONTAM#tr|A0A2A8D5E9|A0A2A8D5E9_9MICC	102.83	15	7	0	0	13	0	0	23850			16720			3	3	1	0	0	2	0	0		31218	Bifunctional protein FolD OS=Rothia dentocariosa OX=2047 GN=folD PE=3 SV=1
169	142768	#CONTAM#tr|A0A7D4HBF1|A0A7D4HBF1_9MICC	102.83	15	7	0	0	13	0	0	23850			16720			3	3	1	0	0	2	0	0		31204	Bifunctional protein FolD OS=Rothia dentocariosa OX=2047 GN=folD PE=3 SV=1
169	142767	#CONTAM#tr|E3H5H5|E3H5H5_ROTDC	102.83	15	7	0	0	13	0	0	23850			16720			3	3	1	0	0	2	0	0		31174	Bifunctional protein FolD OS=Rothia dentocariosa (strain ATCC 17931 / CDC X599 / XDIA) OX=762948 GN=folD PE=3 SV=1
174	145567	#CONTAM#tr|F9MHR8|F9MHR8_STRMT	99.35	21	0	21	0	0	0	0		10630					2	2	0	3	0	0	0	0	Mutation	13665	Large ribosomal subunit protein bL20 OS=Streptococcus mitis SK569 OX=1035187 GN=rplT PE=3 SV=1
174	145566	#CONTAM#tr|E1LKL1|E1LKL1_STRMT	99.35	21	0	21	0	0	0	0		10630					2	2	0	3	0	0	0	0	Mutation	13665	Large ribosomal subunit protein bL20 OS=Streptococcus mitis SK564 OX=585203 GN=rplT PE=3 SV=1
174	145565	#CONTAM#tr|E0PQP2|E0PQP2_STRMT	99.35	21	0	21	0	0	0	0		10630					2	2	0	3	0	0	0	0	Mutation	13665	Large ribosomal subunit protein bL20 OS=Streptococcus mitis ATCC 6249 OX=864567 GN=rplT PE=3 SV=1
174	145564	#CONTAM#tr|A0A3R9L926|A0A3R9L926_STRMT	99.35	21	0	21	0	0	0	0		10630					2	2	0	3	0	0	0	0	Mutation	13647	Large ribosomal subunit protein bL20 OS=Streptococcus mitis OX=28037 GN=rplT PE=3 SV=1
174	145562	#CONTAM#tr|A0A133RZK1|A0A133RZK1_STRMT	99.35	21	0	21	0	0	0	0		10630					2	2	0	3	0	0	0	0	Mutation	13679	Large ribosomal subunit protein bL20 OS=Streptococcus mitis OX=28037 GN=rplT PE=3 SV=1
174	145557	#CONTAM#tr|D3H8L3|D3H8L3_STRM6	99.35	21	0	21	0	0	0	0		10630					2	2	0	3	0	0	0	0	Mutation	13665	Large ribosomal subunit protein bL20 OS=Streptococcus mitis (strain B6) OX=365659 GN=rplT PE=3 SV=1
174	145553	#CONTAM#tr|F9HDB4|F9HDB4_STRMT	99.35	21	0	21	0	0	0	0		10630					2	2	0	3	0	0	0	0	Mutation	13665	Large ribosomal subunit protein bL20 OS=Streptococcus mitis SK1073 OX=1008452 GN=rplT PE=3 SV=1
174	145551	#CONTAM#tr|F9HLK0|F9HLK0_STRMT	99.35	21	0	21	0	0	0	0		10630					2	2	0	3	0	0	0	0	Mutation	13665	Large ribosomal subunit protein bL20 OS=Streptococcus mitis SK1080 OX=1008453 GN=rplT PE=3 SV=1
174	145550	#CONTAM#tr|A0A0B7L080|A0A0B7L080_STREE	99.35	21	0	21	0	0	0	0		10630					2	2	0	3	0	0	0	0	Mutation	13665	Large ribosomal subunit protein bL20 OS=Streptococcus pneumoniae OX=1313 GN=rplT PE=3 SV=1
174	145549	#CONTAM#tr|E1LRV1|E1LRV1_STRMT	99.35	21	0	21	0	0	0	0		10630					2	2	0	3	0	0	0	0	Mutation	13665	Large ribosomal subunit protein bL20 OS=Streptococcus mitis SK597 OX=585204 GN=rplT PE=3 SV=1
174	145548	#CONTAM#tr|I0SVZ3|I0SVZ3_STRMT	99.35	21	0	21	0	0	0	0		10630					2	2	0	3	0	0	0	0	Mutation	13665	Large ribosomal subunit protein bL20 OS=Streptococcus mitis SK575 OX=1095736 GN=rplT PE=3 SV=1
174	145547	#CONTAM#tr|A0A081QQT4|A0A081QQT4_STRMT	99.35	21	0	21	0	0	0	0		10630					2	2	0	3	0	0	0	0	Mutation	13665	Large ribosomal subunit protein bL20 OS=Streptococcus mitis OX=28037 GN=rplT PE=3 SV=1
124	142879	#CONTAM#tr|E3H5I5|E3H5I5_ROTDC	99.01	6	6	0	0	0	0	0	144880						2	2	6	0	0	0	0	0	Homoserine lactone	64959	Succinate dehydrogenase flavoprotein subunit OS=Rothia dentocariosa (strain ATCC 17931 / CDC X599 / XDIA) OX=762948 GN=sdhA PE=3 SV=1
124	142878	#CONTAM#tr|A0A2A8D5R6|A0A2A8D5R6_9MICC	99.01	6	6	0	0	0	0	0	144880						2	2	6	0	0	0	0	0	Homoserine lactone	64975	Succinate dehydrogenase flavoprotein subunit OS=Rothia dentocariosa OX=2047 GN=CRM92_05825 PE=3 SV=1
90	142604	#CONTAM#tr|A0A7X5V2K1|A0A7X5V2K1_9SPHN	98.39	8	0	8	0	0	0	0		59487					2	2	0	10	0	0	0	0	Homoserine lactone	41029	Acetyl-CoA acetyltransferase family protein OS=Sphingomonas leidyi OX=68569 GN=FHR20_003716 PE=3 SV=1
94	143054	#CONTAM#tr|E3H206|E3H206_ROTDC	97.76	34	34	0	0	0	0	0	290430						2	2	9	0	0	0	0	0	Homoserine lactone	20171	Flavodoxin-like protein OS=Rothia dentocariosa (strain ATCC 17931 / CDC X599 / XDIA) OX=762948 GN=HMPREF0733_11859 PE=4 SV=1
94	143053	#CONTAM#tr|A0A2I1VMX0|A0A2I1VMX0_9MICC	97.76	34	34	0	0	0	0	0	290430						2	2	9	0	0	0	0	0	Homoserine lactone	19949	Glutathione-regulated potassium-efflux system ancillary protein kefF OS=Rothia dentocariosa OX=2047 GN=kefF PE=4 SV=1
116	143259	#CONTAM#tr|A0A930KEP1|A0A930KEP1_9MICC	97.53	11	11	0	0	0	0	0	165000						2	2	7	0	0	0	0	0	Homoserine lactone	33860	Tetratricopeptide repeat protein OS=Rothia dentocariosa OX=2047 GN=HXO56_04380 PE=4 SV=1
116	143258	#CONTAM#tr|A0A3S4YK07|A0A3S4YK07_9MICC	97.53	11	11	0	0	0	0	0	165000						2	2	7	0	0	0	0	0	Homoserine lactone	33867	Thioredoxin OS=Rothia dentocariosa OX=2047 GN=NCTC10918_00425 PE=4 SV=1
116	143257	#CONTAM#tr|E3H1A1|E3H1A1_ROTDC	97.53	11	11	0	0	0	0	0	165000						2	2	7	0	0	0	0	0	Homoserine lactone	33826	Thioredoxin OS=Rothia dentocariosa (strain ATCC 17931 / CDC X599 / XDIA) OX=762948 GN=HMPREF0733_11732 PE=4 SV=1
116	143256	#CONTAM#tr|A0A2A8D6N2|A0A2A8D6N2_9MICC	97.53	11	11	0	0	0	0	0	165000						2	2	7	0	0	0	0	0	Homoserine lactone	33812	Thioredoxin OS=Rothia dentocariosa OX=2047 GN=CRM92_00565 PE=4 SV=1
204	142924	#CONTAM#tr|A0A590UJZ9|A0A590UJZ9_HUMAN	97.49	2	0	0	0	0	2	0					9245.3		2	2	0	0	0	0	2	0		166577	Deleted in malignant brain tumors 1 protein OS=Homo sapiens OX=9606 GN=DMBT1 PE=1 SV=1
204	142925	#CONTAM#tr|A0A590UJ76|A0A590UJ76_HUMAN	97.49	1	0	0	0	0	1	0					9245.3		2	2	0	0	0	0	2	0		260632	Deleted in malignant brain tumors 1 protein OS=Homo sapiens OX=9606 GN=DMBT1 PE=1 SV=1
204	142926	#CONTAM#Q9UGM3|DMBT1_HUMAN	97.49	1	0	0	0	0	1	0					9245.3		2	2	0	0	0	0	2	0		260734	Deleted in malignant brain tumors 1 protein OS=Homo sapiens OX=9606 GN=DMBT1 PE=1 SV=2
97	142603	#CONTAM#tr|A0A509JR42|A0A509JR42_9MICC	96.56	11	9	0	0	2	0	0	107740			38988			3	3	5	0	0	4	0	0	Oxidation (M)	40888	Succinate--CoA ligase [ADP-forming] subunit beta OS=Rothia dentocariosa OX=2047 GN=sucC PE=3 SV=1
97	142602	#CONTAM#tr|A0A2A8D4X0|A0A2A8D4X0_9MICC	96.56	11	9	0	0	2	0	0	107740			38988			3	3	5	0	0	4	0	0	Oxidation (M)	40903	Succinate--CoA ligase [ADP-forming] subunit beta OS=Rothia dentocariosa OX=2047 GN=sucC PE=3 SV=1
97	142601	#CONTAM#tr|E3H0Z2|E3H0Z2_ROTDC	96.56	11	9	0	0	2	0	0	107740			38988			3	3	5	0	0	4	0	0	Oxidation (M)	40888	Succinate--CoA ligase [ADP-forming] subunit beta OS=Rothia dentocariosa (strain ATCC 17931 / CDC X599 / XDIA) OX=762948 GN=sucC PE=3 SV=1
95	142658	#CONTAM#tr|A0A930PHT2|A0A930PHT2_9MICC	96.12	9	9	0	0	0	0	0	365560						2	2	9	0	0	0	0	0	Homoserine lactone	62849	Ribonuclease J OS=Rothia dentocariosa OX=2047 GN=rnj PE=3 SV=1
95	142657	#CONTAM#tr|A0A448USU0|A0A448USU0_9MICC	96.12	9	9	0	0	0	0	0	365560						2	2	9	0	0	0	0	0	Homoserine lactone	62794	Ribonuclease J OS=Rothia dentocariosa OX=2047 GN=rnj PE=3 SV=1
95	142656	#CONTAM#tr|A0A2A8D5V2|A0A2A8D5V2_9MICC	96.12	9	9	0	0	0	0	0	365560						2	2	9	0	0	0	0	0	Homoserine lactone	62764	Ribonuclease J OS=Rothia dentocariosa OX=2047 GN=rnj PE=3 SV=1
95	142655	#CONTAM#tr|E3H0D6|E3H0D6_ROTDC	96.12	9	9	0	0	0	0	0	365560						2	2	9	0	0	0	0	0	Homoserine lactone	62764	Ribonuclease J OS=Rothia dentocariosa (strain ATCC 17931 / CDC X599 / XDIA) OX=762948 GN=rnj PE=3 SV=1
138	142900	#CONTAM#tr|Q5EFE5|Q5EFE5_HUMAN	96.03	6	0	0	0	0	6	0					46532		2	2	0	0	0	0	5	0		52363	Anti-RhD monoclonal T125 gamma1 heavy chain OS=Homo sapiens OX=9606 PE=1 SV=1
138	143198	#CONTAM#tr|S6AWF0|S6AWF0_HUMAN	96.03	12	0	0	0	0	12	0					46532		2	2	0	0	0	0	5	0		25491	IgG H chain OS=Homo sapiens OX=9606 PE=2 SV=1
138	143197	#CONTAM#tr|S6C4S4|S6C4S4_HUMAN	96.03	12	0	0	0	0	12	0					46532		2	2	0	0	0	0	5	0		25324	IgG H chain OS=Homo sapiens OX=9606 PE=2 SV=1
109	145439	#CONTAM#tr|A0A930KYW3|A0A930KYW3_9MICC	96	23	0	0	0	23	0	0				51502			2	2	0	0	0	8	0	0	Oxidation (M)	8029	DUF3073 domain-containing protein OS=Rothia dentocariosa OX=2047 GN=HXO55_09485 PE=4 SV=1
109	145438	#CONTAM#tr|A0A930PD77|A0A930PD77_9MICC	96	23	0	0	0	23	0	0				51502			2	2	0	0	0	8	0	0	Oxidation (M)	8052	DUF3073 domain-containing protein OS=Rothia dentocariosa OX=2047 GN=HXO54_06000 PE=4 SV=1
109	145437	#CONTAM#tr|A0A269YKR0|A0A269YKR0_9MICC	96	24	0	0	0	24	0	0				51502			2	2	0	0	0	8	0	0	Oxidation (M)	7989	DUF3073 domain-containing protein OS=Rothia dentocariosa OX=2047 GN=CRM92_08510 PE=4 SV=1
109	145436	#CONTAM#tr|E3H0X4|E3H0X4_ROTDC	96	24	0	0	0	24	0	0				51502			2	2	0	0	0	8	0	0	Oxidation (M)	7989	DUF3073 domain-containing protein OS=Rothia dentocariosa (strain ATCC 17931 / CDC X599 / XDIA) OX=762948 GN=HMPREF0733_10519 PE=4 SV=1
135	143718	AFE69928.1	95.82	8	0	0	0	0	8	0					73743		3	3	0	0	0	0	5	0		16259	immunoglobulin J chain precursor partial [Macaca mulatta]
135	143725	XP_011853546.1	95.82	8	0	0	0	0	8	0					73743		3	3	0	0	0	0	5	0		18129	PREDICTED: immunoglobulin J chain isoform X3 [Mandrillus leucophaeus]
135	143724	XP_025240722.1	95.82	8	0	0	0	0	8	0					73743		3	3	0	0	0	0	5	0		18129	immunoglobulin J chain isoform X3 [Theropithecus gelada]
135	143723	XP_011782508.1	95.82	8	0	0	0	0	8	0					73743		3	3	0	0	0	0	5	0		18031	PREDICTED: immunoglobulin J chain isoform X3 [Colobus angolensis palliatus]
135	143722	XP_011853547.1	95.82	8	0	0	0	0	8	0					73743		3	3	0	0	0	0	5	0		18129	PREDICTED: immunoglobulin J chain isoform X3 [Mandrillus leucophaeus]
135	143721	XP_025240723.1	95.82	8	0	0	0	0	8	0					73743		3	3	0	0	0	0	5	0		18129	immunoglobulin J chain isoform X3 [Theropithecus gelada]
135	143720	XP_017734645.1	95.82	8	0	0	0	0	8	0					73743		3	3	0	0	0	0	5	0		18098	PREDICTED: LOW QUALITY PROTEIN: immunoglobulin J chain [Rhinopithecus bieti]
135	143719	XP_011782509.1	95.82	8	0	0	0	0	8	0					73743		3	3	0	0	0	0	5	0		18031	PREDICTED: immunoglobulin J chain isoform X3 [Colobus angolensis palliatus]
135	143728	XP_011782507.1	95.82	7	0	0	0	0	7	0					73743		3	3	0	0	0	0	5	0		19101	PREDICTED: immunoglobulin J chain isoform X2 [Colobus angolensis palliatus]
135	143727	XP_025240721.1	95.82	7	0	0	0	0	7	0					73743		3	3	0	0	0	0	5	0		19199	immunoglobulin J chain isoform X2 [Theropithecus gelada]
135	143726	XP_011853545.1	95.82	7	0	0	0	0	7	0					73743		3	3	0	0	0	0	5	0		19199	PREDICTED: immunoglobulin J chain isoform X2 [Mandrillus leucophaeus]
135	143729	XP_033070398.1	95.82	7	0	0	0	0	7	0					73743		3	3	0	0	0	0	5	0		19265	immunoglobulin J chain isoform X1 [Trachypithecus francoisi]
135	143732	XP_011782506.1	95.82	7	0	0	0	0	7	0					73743		3	3	0	0	0	0	5	0		19410	PREDICTED: immunoglobulin J chain isoform X1 [Colobus angolensis palliatus]
135	143731	XP_025240720.1	95.82	7	0	0	0	0	7	0					73743		3	3	0	0	0	0	5	0		19534	immunoglobulin J chain isoform X1 [Theropithecus gelada]
135	143730	XP_011853544.1	95.82	7	0	0	0	0	7	0					73743		3	3	0	0	0	0	5	0		19508	PREDICTED: immunoglobulin J chain isoform X1 [Mandrillus leucophaeus]
135	144823	pdb|7YTC|J	95.82	9	0	0	0	0	9	0					73743		3	3	0	0	0	0	5	0		15466	Chain J Immunoglobulin J chain
135	144822	pdb|7YSG|J	95.82	9	0	0	0	0	9	0					73743		3	3	0	0	0	0	5	0		15466	Chain J Immunoglobulin J chain
135	144821	pdb|7YTD|J	95.82	9	0	0	0	0	9	0					73743		3	3	0	0	0	0	5	0		15466	Chain J Immunoglobulin J chain
135	144831	pdb|8BPE|J	95.82	8	0	0	0	0	8	0					73743		3	3	0	0	0	0	5	0		18099	Chain J Immunoglobulin J chain
135	144830	XP_030674820.1	95.82	8	0	0	0	0	8	0					73743		3	3	0	0	0	0	5	0		18125	immunoglobulin J chain isoform X2 [Nomascus leucogenys]
135	144829	JAA03882.1	95.82	8	0	0	0	0	8	0					73743		3	3	0	0	0	0	5	0		18168	immunoglobulin J polypeptide linker protein for immunoglobulin alpha and mu polypeptides [Pan troglodytes]
135	144828	EAX05626.1	95.82	8	0	0	0	0	8	0					73743		3	3	0	0	0	0	5	0		18099	immunoglobulin J polypeptide linker protein for immunoglobulin alpha and mu polypeptides [Homo sapiens]
135	144827	#CONTAM#P01591|IGJ_HUMAN	95.82	8	0	0	0	0	8	0					73743		3	3	0	0	0	0	5	0		18099	Immunoglobulin J chain OS=Homo sapiens OX=9606 GN=JCHAIN PE=1 SV=4
135	144826	pdb|8BPF|J	95.82	8	0	0	0	0	8	0					73743		3	3	0	0	0	0	5	0		18099	Chain J Immunoglobulin J chain
135	144825	BAI45863.1	95.82	8	0	0	0	0	8	0					73743		3	3	0	0	0	0	5	0		18099	immunoglobulin J polypeptide linker protein for immunoglobulin alpha and mu polypeptides partial [synthetic construct]
135	144824	AAH38982.1	95.82	8	0	0	0	0	8	0					73743		3	3	0	0	0	0	5	0		18099	Immunoglobulin J polypeptide linker protein for immunoglobulin alpha and mu polypeptides [Homo sapiens]
135	144832	XP_003265761.1	95.82	7	0	0	0	0	7	0					73743		3	3	0	0	0	0	5	0		19643	immunoglobulin J chain isoform X1 [Nomascus leucogenys]
135	145485	#CONTAM#tr|C9JA05|C9JA05_HUMAN	95.82	17	0	0	0	0	17	0					73743		3	3	0	0	0	0	5	0		8168	Joining chain of multimeric IgA and IgM (Fragment) OS=Homo sapiens OX=9606 GN=JCHAIN PE=1 SV=1
135	145490	#CONTAM#tr|D6RHJ6|D6RHJ6_HUMAN	95.82	8	0	0	0	0	8	0					73743		3	3	0	0	0	0	5	0		17679	Joining chain of multimeric IgA and IgM (Fragment) OS=Homo sapiens OX=9606 GN=JCHAIN PE=1 SV=1
135	145489	#CONTAM#tr|D6RD17|D6RD17_HUMAN	95.82	8	0	0	0	0	8	0					73743		3	3	0	0	0	0	5	0		18020	Joining chain of multimeric IgA and IgM (Fragment) OS=Homo sapiens OX=9606 GN=JCHAIN PE=1 SV=8
210	145367	#CONTAM#tr|A0A509JUW4|A0A509JUW4_9MICC	95.63	18	18	0	0	0	0	0	31620						2	2	2	0	0	0	0	0	Oxidation (M)
210	145366	#CONTAM#tr|E3H569|E3H569_ROTDC	95.63	18	18	0	0	0	0	0	31620						2	2	2	0	0	0	0	0	Oxidation (M)
81	143463	#CONTAM#tr|A0A448UTT6|A0A448UTT6_9MICC	94.93	4	4	0	0	0	0	0	156830						2	2	13	0	0	0	0	0	Homoserine lactone
81	143466	#CONTAM#tr|A0A7D4K9U0|A0A7D4K9U0_9MICC	94.93	2	2	0	0	0	0	0	156830						2	2	13	0	0	0	0	0	Homoserine lactone
81	143465	#CONTAM#tr|A0A2A8D763|A0A2A8D763_9MICC	94.93	2	2	0	0	0	0	0	156830						2	2	13	0	0	0	0	0	Homoserine lactone
81	143464	#CONTAM#tr|E3H233|E3H233_ROTDC	94.93	2	2	0	0	0	0	0	156830						2	2	13	0	0	0	0	0	Homoserine lactone
81	144929	#CONTAM#tr|A0A930KPT4|A0A930KPT4_9MICC	94.93	2	2	0	0	0	0	0	156830						2	2	13	0	0	0	0	0	Homoserine lactone
81	145368	#CONTAM#tr|A0A930KL24|A0A930KL24_9MICC	94.93	6	6	0	0	0	0	0	156830						2	2	13	0	0	0	0	0	Homoserine lactone
201	142800	#CONTAM#tr|E3H4V3|E3H4V3_ROTDC	94.74	7	7	0	0	0	0	0	31316						2	2	2	0	0	0	0	0	Homoserine lactone	51426	Coproporphyrinogen III oxidase OS=Rothia dentocariosa (strain ATCC 17931 / CDC X599 / XDIA) OX=762948 GN=hemG PE=3 SV=1
201	142799	#CONTAM#tr|A0A2A8D820|A0A2A8D820_9MICC	94.74	7	7	0	0	0	0	0	31316						2	2	2	0	0	0	0	0	Homoserine lactone	51373	Coproporphyrinogen III oxidase OS=Rothia dentocariosa OX=2047 GN=hemG PE=3 SV=1
201	142798	#CONTAM#tr|A0A7D4GS16|A0A7D4GS16_9MICC	94.74	7	7	0	0	0	0	0	31316						2	2	2	0	0	0	0	0	Homoserine lactone	51377	Coproporphyrinogen III oxidase OS=Rothia dentocariosa OX=2047 GN=hemG PE=3 SV=1
201	142797	#CONTAM#tr|A0A3S4YS90|A0A3S4YS90_9MICC	94.74	7	7	0	0	0	0	0	31316						2	2	2	0	0	0	0	0	Homoserine lactone	51132	Coproporphyrinogen III oxidase OS=Rothia dentocariosa OX=2047 GN=hemY PE=3 SV=1
155	145397	#CONTAM#tr|A0A7X5UWX0|A0A7X5UWX0_9SPHN	94.54	28	0	0	0	0	28	0					23556		2	2	0	0	0	0	4	0		9472	Chromatin remodeling complex protein RSC6 OS=Sphingomonas leidyi OX=68569 GN=FHR20_000715 PE=4 SV=1
154	143255	#CONTAM#tr|A0A8B2U085|A0A8B2U085_9PAST	93.47	31	0	0	0	0	31	0					21247		3	3	0	0	0	0	4	0		9454	DNA-binding protein HU-alpha OS=Aggregatibacter segnis OX=739 GN=DPV83_07045 PE=3 SV=1
154	143254	#CONTAM#tr|A0A448F779|A0A448F779_AGGAP	93.47	31	0	0	0	0	31	0					21247		3	3	0	0	0	0	4	0		9368	NS2 OS=Aggregatibacter aphrophilus ATCC 33389 OX=985008 GN=hupA PE=3 SV=1
154	143253	#CONTAM#tr|A0A3M6NQS4|A0A3M6NQS4_AGGAP	93.47	31	0	0	0	0	31	0					21247		3	3	0	0	0	0	4	0		9368	HU family DNA-binding protein OS=Aggregatibacter aphrophilus OX=732 GN=DOL88_09665 PE=3 SV=1
154	143252	#CONTAM#tr|A0A369Z6A8|A0A369Z6A8_AGGAP	93.47	31	0	0	0	0	31	0					21247		3	3	0	0	0	0	4	0		9412	HU family DNA-binding protein OS=Aggregatibacter aphrophilus OX=732 GN=DPV99_08240 PE=3 SV=1
186	142568	#CONTAM#tr|A0A3M6PM83|A0A3M6PM83_AGGAP	93.26	6	0	0	0	0	6	0					33541		2	2	0	0	0	0	2	0		58967	Adhesin OS=Aggregatibacter aphrophilus OX=732 GN=DOL88_01045 PE=3 SV=1
186	142567	WP_314791980.1	93.26	6	0	0	0	0	6	0					33541		2	2	0	0	0	0	2	0		58919	YadA-like family protein [Aggregatibacter aphrophilus]
186	142637	WP_204100957.1	93.26	10	0	0	0	0	10	0					33541		2	2	0	0	0	0	2	0		35913	YadA-like family protein [Aggregatibacter aphrophilus]
186	142640	WP_221034005.1	93.26	7	0	0	0	0	7	0					33541		2	2	0	0	0	0	2	0		47144	YadA-like family protein [Aggregatibacter aphrophilus]
186	142639	WP_239398087.1	93.26	7	0	0	0	0	7	0					33541		2	2	0	0	0	0	2	0		47126	YadA-like family protein [Aggregatibacter aphrophilus]
186	142638	WP_241776623.1	93.26	7	0	0	0	0	7	0					33541		2	2	0	0	0	0	2	0		47110	YadA-like family protein [Aggregatibacter aphrophilus]
186	142723	#CONTAM#tr|A0A448FBX5|A0A448FBX5_AGGAP	93.26	14	0	0	0	0	14	0					33541		2	2	0	0	0	0	2	0		27555	YadA-like C-terminal region OS=Aggregatibacter aphrophilus ATCC 33389 OX=985008 GN=NCTC5906_02138 PE=3 SV=1
186	143237	WP_005703750.1	93.26	30	0	0	0	0	30	0					33541		2	2	0	0	0	0	2	0		13050	YadA-like family protein [Aggregatibacter aphrophilus]
186	143236	#CONTAM#tr|A0A336N484|A0A336N484_AGGAP	93.26	30	0	0	0	0	30	0					33541		2	2	0	0	0	0	2	0		13050	Adhesin yadA OS=Aggregatibacter aphrophilus OX=732 GN=yadA_2 PE=3 SV=1
93	142649	#CONTAM#tr|A0A2A8D9E5|A0A2A8D9E5_9MICC	93.15	9	9	0	0	0	0	0	263120						2	2	9	0	0	0	0	0	Homoserine lactone	53634	Inosine-5'-monophosphate dehydrogenase OS=Rothia dentocariosa OX=2047 GN=guaB PE=3 SV=1
93	142648	#CONTAM#tr|A0A930PG98|A0A930PG98_9MICC	93.15	9	9	0	0	0	0	0	263120						2	2	9	0	0	0	0	0	Homoserine lactone	53634	Inosine-5'-monophosphate dehydrogenase OS=Rothia dentocariosa OX=2047 GN=guaB PE=3 SV=1
93	142647	#CONTAM#tr|A0A7D4GU66|A0A7D4GU66_9MICC	93.15	9	9	0	0	0	0	0	263120						2	2	9	0	0	0	0	0	Homoserine lactone	53661	Inosine-5'-monophosphate dehydrogenase OS=Rothia dentocariosa OX=2047 GN=guaB PE=3 SV=1
93	142646	#CONTAM#tr|E3H5L4|E3H5L4_ROTDC	93.15	9	9	0	0	0	0	0	263120						2	2	9	0	0	0	0	0	Homoserine lactone	53634	Inosine-5'-monophosphate dehydrogenase OS=Rothia dentocariosa (strain ATCC 17931 / CDC X599 / XDIA) OX=762948 GN=guaB PE=3 SV=1
183	142668	#CONTAM#tr|Q8WUW7|Q8WUW7_HUMAN	92.38	11	11	0	0	0	0	0	46308						2	2	2	0	0	0	0	0	Homoserine lactone	37276	Pyruvate kinase (Fragment) OS=Homo sapiens OX=9606 GN=PKM2 PE=2 SV=2
183	142669	#CONTAM#tr|B4DNK4|B4DNK4_HUMAN	92.38	8	8	0	0	0	0	0	46308						2	2	2	0	0	0	0	0	Homoserine lactone	49898	Pyruvate kinase OS=Homo sapiens OX=9606 GN=PKM PE=1 SV=1
183	142670	#CONTAM#tr|B4DRT3|B4DRT3_HUMAN	92.38	7	7	0	0	0	0	0	46308						2	2	2	0	0	0	0	0	Homoserine lactone	55927	Pyruvate kinase OS=Homo sapiens OX=9606 PE=2 SV=1
183	142673	#CONTAM#tr|A0A024R5Z9|A0A024R5Z9_HUMAN	92.38	7	7	0	0	0	0	0	46308						2	2	2	0	0	0	0	0	Homoserine lactone	58062	Pyruvate kinase OS=Homo sapiens OX=9606 GN=PKM2 PE=3 SV=1
183	142672	#CONTAM#P14618|KPYM_HUMAN	92.38	7	7	0	0	0	0	0	46308						2	2	2	0	0	0	0	0	Homoserine lactone	57937	Pyruvate kinase PKM OS=Homo sapiens OX=9606 GN=PKM PE=1 SV=4
183	142671	#CONTAM#tr|V9HWB8|V9HWB8_HUMAN	92.38	7	7	0	0	0	0	0	46308						2	2	2	0	0	0	0	0	Homoserine lactone	57937	Pyruvate kinase OS=Homo sapiens OX=9606 GN=HEL-S-30 PE=2 SV=1
183	142674	#CONTAM#tr|A0A804F6T5|A0A804F6T5_HUMAN	92.38	7	7	0	0	0	0	0	46308						2	2	2	0	0	0	0	0	Homoserine lactone	61594	Pyruvate kinase OS=Homo sapiens OX=9606 GN=PKM PE=1 SV=1
183	142676	#CONTAM#tr|A0A8V8TNX9|A0A8V8TNX9_HUMAN	92.38	6	6	0	0	0	0	0	46308						2	2	2	0	0	0	0	0	Homoserine lactone	65806	Pyruvate kinase OS=Homo sapiens OX=9606 GN=PKM PE=1 SV=1
183	142675	#CONTAM#tr|A0A804F729|A0A804F729_HUMAN	92.38	6	6	0	0	0	0	0	46308						2	2	2	0	0	0	0	0	Homoserine lactone	65931	Pyruvate kinase OS=Homo sapiens OX=9606 GN=PKM PE=1 SV=1
183	142943	#CONTAM#tr|H3BTN5|H3BTN5_HUMAN	92.38	8	8	0	0	0	0	0	46308						2	2	2	0	0	0	0	0	Homoserine lactone	53045	Pyruvate kinase (Fragment) OS=Homo sapiens OX=9606 GN=PKM PE=1 SV=1
146	142828	#CONTAM#tr|A0A7X5ZV91|A0A7X5ZV91_9SPHN	92.37	5	0	2	0	0	3	0		62484			7003.3		2	2	0	3	0	0	1	0	Homoserine lactone	98918	Outer membrane receptor protein involved in Fe transport OS=Sphingomonas leidyi OX=68569 GN=FHR20_001415 PE=3 SV=1
75	142887	#CONTAM#Q6P4A8|PLBL1_HUMAN	91.61	5	5	3	0	0	0	0	69826	19605					2	2	10	5	0	0	0	0	Homoserine lactone	63255	Phospholipase B-like 1 OS=Homo sapiens OX=9606 GN=PLBD1 PE=1 SV=2
105	143262	#CONTAM#tr|A0A930KEL1|A0A930KEL1_9MICC	90.97	23	15	0	0	7	0	0	206050			28006			2	2	6	0	0	2	0	0	Homoserine lactone	14773	Large ribosomal subunit protein uL11 OS=Rothia dentocariosa OX=2047 GN=rplK PE=3 SV=1
105	143261	#CONTAM#tr|E3GZR9|E3GZR9_ROTDC	90.97	23	15	0	0	7	0	0	206050			28006			2	2	6	0	0	2	0	0	Homoserine lactone	14755	Large ribosomal subunit protein uL11 OS=Rothia dentocariosa (strain ATCC 17931 / CDC X599 / XDIA) OX=762948 GN=rplK PE=3 SV=1
105	143260	#CONTAM#tr|A0A269YK07|A0A269YK07_9MICC	90.97	23	15	0	0	7	0	0	206050			28006			2	2	6	0	0	2	0	0	Homoserine lactone	14755	Large ribosomal subunit protein uL11 OS=Rothia dentocariosa OX=2047 GN=rplK PE=3 SV=1
92	142589	#CONTAM#P01037|CYTN_HUMAN	90.12	13	0	0	0	13	13	0				184320	88852		2	2	0	0	0	3	6	0	Mutation	16388	Cystatin-SN OS=Homo sapiens OX=9606 GN=CST1 PE=1 SV=3
143	142518	#CONTAM#P08246|ELNE_HUMAN	89.61	9	6	6	0	0	4	0	5577400	516470			12517		3	3	1	1	0	0	2	0	Homoserine lactone
113	143223	#CONTAM#tr|A0A2A8D535|A0A2A8D535_9MICC	88.5	19	19	0	0	0	0	0	80593						2	2	7	0	0	0	0	0	Homoserine lactone	18179	Ester cyclase OS=Rothia dentocariosa OX=2047 GN=CRM92_08915 PE=4 SV=1
113	143222	#CONTAM#tr|A0A509JS75|A0A509JS75_9MICC	88.5	19	19	0	0	0	0	0	80593						2	2	7	0	0	0	0	0	Homoserine lactone	18191	Ester cyclase OS=Rothia dentocariosa OX=2047 GN=FOC60_08955 PE=4 SV=1
113	143221	#CONTAM#tr|A0A930KF16|A0A930KF16_9MICC	88.5	19	19	0	0	0	0	0	80593						2	2	7	0	0	0	0	0	Homoserine lactone	18205	Ester cyclase OS=Rothia dentocariosa OX=2047 GN=HXO56_05345 PE=4 SV=1
130	143021	#CONTAM#tr|A0A482WEL1|A0A482WEL1_9CUCU	87.6	5	0	5	0	0	0	0		108130					3	1	0	5	0	0	0	0	Homoserine
112	142898	#CONTAM#tr|E3H154|E3H154_ROTDC	86.74	4	4	0	0	0	0	0	271590						2	2	7	0	0	0	0	0	Oxidation (M)
112	142897	#CONTAM#tr|A0A2I1VMI3|A0A2I1VMI3_9MICC	86.74	4	4	0	0	0	0	0	271590						2	2	7	0	0	0	0	0	Oxidation (M)
112	143588	#CONTAM#tr|A0A930PHE6|A0A930PHE6_9MICC	86.74	5	5	0	0	0	0	0	271590						2	2	7	0	0	0	0	0	Oxidation (M)
112	143589	#CONTAM#tr|A0A2A8D6V8|A0A2A8D6V8_9MICC	86.74	4	4	0	0	0	0	0	271590						2	2	7	0	0	0	0	0	Oxidation (M)
112	143749	#CONTAM#tr|A0A7D4HBV3|A0A7D4HBV3_9MICC	86.74	4	4	0	0	0	0	0	271590						2	2	7	0	0	0	0	0	Oxidation (M)
112	145478	#CONTAM#tr|A0A930KRW8|A0A930KRW8_9MICC	86.74	4	4	0	0	0	0	0	271590						2	2	7	0	0	0	0	0	Oxidation (M)
112	145477	#CONTAM#tr|A0A930KF11|A0A930KF11_9MICC	86.74	4	4	0	0	0	0	0	271590						2	2	7	0	0	0	0	0	Oxidation (M)
129	142771	#CONTAM#tr|E3H1U9|E3H1U9_ROTDC	86.68	24	0	0	0	24	0	0				26076			2	2	0	0	0	5	0	0		13030	Lsr2 family protein OS=Rothia dentocariosa (strain ATCC 17931 / CDC X599 / XDIA) OX=762948 GN=HMPREF0733_10704 PE=4 SV=1
129	142770	#CONTAM#tr|A0A269YH01|A0A269YH01_9MICC	86.68	24	0	0	0	24	0	0				26076			2	2	0	0	0	5	0	0		13030	Lsr2 OS=Rothia dentocariosa OX=2047 GN=lsr2 PE=4 SV=1
166	143209	#CONTAM#tr|A0A269YK44|A0A269YK44_9MICC	86.5	18	18	0	0	0	0	0	79665						2	2	3	0	0	0	0	0	Homoserine lactone	23303	Large ribosomal subunit protein uL3 OS=Rothia dentocariosa OX=2047 GN=rplC PE=3 SV=1
166	143208	#CONTAM#tr|E3GZM6|E3GZM6_ROTDC	86.5	18	18	0	0	0	0	0	79665						2	2	3	0	0	0	0	0	Homoserine lactone	23303	Large ribosomal subunit protein uL3 OS=Rothia dentocariosa (strain ATCC 17931 / CDC X599 / XDIA) OX=762948 GN=rplC PE=3 SV=1
148	142949	#CONTAM#tr|A0A371PR92|A0A371PR92_STRIH	86.09	6	3	3	0	0	0	0	21857	10371					2	2	1	3	0	0	0	0	Homoserine lactone	52467	Fe-S cluster assembly protein SufB OS=Streptomyces inhibens OX=2293571 GN=sufB PE=3 SV=1
148	143020	#CONTAM#tr|A0A8F6Y1C8|A0A8F6Y1C8_9MICC	86.09	6	3	3	0	0	0	0	21857	10371					2	2	1	3	0	0	0	0	Homoserine lactone	52505	Fe-S cluster assembly protein SufB OS=Rothia dentocariosa OX=2047 GN=sufB PE=3 SV=1
148	143044	#CONTAM#tr|E3H2B6|E3H2B6_ROTDC	86.09	6	3	3	0	0	0	0	21857	10371					2	2	1	3	0	0	0	0	Homoserine lactone	54250	FeS assembly protein SufB OS=Rothia dentocariosa (strain ATCC 17931 / CDC X599 / XDIA) OX=762948 GN=sufB PE=3 SV=1
148	143043	#CONTAM#tr|A0A2A8D757|A0A2A8D757_9MICC	86.09	6	3	3	0	0	0	0	21857	10371					2	2	1	3	0	0	0	0	Homoserine lactone	54250	Fe-S cluster assembly protein SufB OS=Rothia dentocariosa OX=2047 GN=sufB PE=3 SV=1
148	143042	#CONTAM#tr|A0A930KWF7|A0A930KWF7_9MICC	86.09	6	3	3	0	0	0	0	21857	10371					2	2	1	3	0	0	0	0	Homoserine lactone	52166	Fe-S cluster assembly protein SufB OS=Rothia dentocariosa OX=2047 GN=sufB PE=3 SV=1
148	143041	#CONTAM#tr|A0A3S5AEX5|A0A3S5AEX5_9MICC	86.09	8	4	4	0	0	0	0	21857	10371					2	2	1	3	0	0	0	0	Homoserine lactone	42838	Cysteine desulfurase activator complex subunit SufB OS=Rothia dentocariosa OX=2047 GN=NCTC10918_00624 PE=3 SV=1
148	143234	#CONTAM#tr|A0A428W891|A0A428W891_AMYBA	86.09	6	3	3	0	0	0	0	21857	10371					2	2	1	3	0	0	0	0	Homoserine lactone	53539	Fe-S cluster assembly protein SufB OS=Amycolatopsis balhimycina DSM 5908 OX=1081091 GN=sufB PE=3 SV=1
14	142557	#CONTAM#tr|Q9P173|Q9P173_HUMAN	85.11	17	17	17	0	0	0	0	118750	85986					2	1	15	50	0	0	0	0	Homoserine lactone	13097	PRO2275 OS=Homo sapiens OX=9606 PE=2 SV=1
14	142564	#CONTAM#tr|E9KL23|E9KL23_HUMAN	85.11	5	5	5	0	0	0	0	118750	85986					2	1	15	50	0	0	0	0	Homoserine lactone	46737	Epididymis secretory sperm binding protein Li 44a OS=Homo sapiens OX=9606 GN=SERPINA1 PE=2 SV=1
14	142563	#CONTAM#tr|A0A024R6N5|A0A024R6N5_HUMAN	85.11	5	5	5	0	0	0	0	118750	85986					2	1	15	50	0	0	0	0	Homoserine lactone	46709	Serpin peptidase inhibitor clade A (Alpha-1 antiproteinase antitrypsin) member 1 isoform CRA_a OS=Homo sapiens OX=9606 GN=SERPINA1 PE=1 SV=1
14	142562	#CONTAM#tr|A0A024R6I7|A0A024R6I7_HUMAN	85.11	5	5	5	0	0	0	0	118750	85986					2	1	15	50	0	0	0	0	Homoserine lactone	46709	Alpha-1-antitrypsin OS=Homo sapiens OX=9606 GN=SERPINA1 PE=1 SV=1
14	142561	#CONTAM#P01009|A1AT_HUMAN	85.11	5	5	5	0	0	0	0	118750	85986					2	1	15	50	0	0	0	0	Homoserine lactone	46737	Alpha-1-antitrypsin OS=Homo sapiens OX=9606 GN=SERPINA1 PE=1 SV=3
14	142615	#CONTAM#tr|A0A1L7B5J3|A0A1L7B5J3_HUMAN	85.11	45	45	45	0	0	0	0	118750	85986					2	1	15	50	0	0	0	0	Homoserine lactone	5068	Alpha-1-antitrypsin short transcript variant 1C4 OS=Homo sapiens OX=9606 GN=SERPINA1 PE=2 SV=1
14	143212	#CONTAM#tr|A0A0S2Z465|A0A0S2Z465_HUMAN	85.11	24	24	24	0	0	0	0	118750	85986					2	1	15	50	0	0	0	0	Homoserine lactone	9022	Serpin peptidase inhibitor clade A member 1 isoform 2 (Fragment) OS=Homo sapiens OX=9606 GN=SERPINA1 PE=2 SV=1
131	142733	#CONTAM#tr|E5G5C1|E5G5C1_STRMT	85.07	13	0	7	0	0	6	0		106580			83769		2	2	0	4	0	0	1	0	Homoserine lactone	28810	phosphopyruvate hydratase (Fragment) OS=Streptococcus mitis OX=28037 GN=eno PE=3 SV=1
131	142734	#CONTAM#tr|E5G5B7|E5G5B7_STRMT	85.07	12	0	7	0	0	5	0		106580			83769		2	2	0	4	0	0	1	0	Homoserine lactone	29665	phosphopyruvate hydratase (Fragment) OS=Streptococcus mitis OX=28037 GN=eno PE=3 SV=1
131	142735	#CONTAM#tr|E5G5B8|E5G5B8_STRMT	85.07	12	0	7	0	0	5	0		106580			83769		2	2	0	4	0	0	1	0	Homoserine lactone	31128	phosphopyruvate hydratase (Fragment) OS=Streptococcus mitis OX=28037 GN=eno PE=3 SV=1
131	142736	#CONTAM#tr|E5G5C2|E5G5C2_STRMT	85.07	12	0	7	0	0	5	0		106580			83769		2	2	0	4	0	0	1	0	Homoserine lactone	31295	phosphopyruvate hydratase (Fragment) OS=Streptococcus mitis OX=28037 GN=eno PE=3 SV=1
131	142737	#CONTAM#tr|E5G5C0|E5G5C0_STRMT	85.07	12	0	7	0	0	5	0		106580			83769		2	2	0	4	0	0	1	0	Homoserine lactone	31437	phosphopyruvate hydratase (Fragment) OS=Streptococcus mitis OX=28037 GN=eno PE=3 SV=1
131	142738	#CONTAM#tr|E5G5B9|E5G5B9_STRMT	85.07	12	0	7	0	0	5	0		106580			83769		2	2	0	4	0	0	1	0	Homoserine lactone	31506	phosphopyruvate hydratase (Fragment) OS=Streptococcus mitis OX=28037 GN=eno PE=3 SV=1
131	142757	#CONTAM#tr|E1LKY0|E1LKY0_STRMT	85.07	8	0	4	0	0	3	0		106580			83769		2	2	0	4	0	0	1	0	Homoserine lactone	46856	Enolase OS=Streptococcus mitis SK564 OX=585203 GN=eno PE=3 SV=1
131	142756	#CONTAM#tr|V8I9U1|V8I9U1_STRMT	85.07	8	0	4	0	0	3	0		106580			83769		2	2	0	4	0	0	1	0	Homoserine lactone	46914	Enolase OS=Streptococcus mitis 21/39 OX=1415765 GN=eno PE=3 SV=1
131	142755	#CONTAM#tr|V8IAL6|V8IAL6_STRMT	85.07	8	0	4	0	0	3	0		106580			83769		2	2	0	4	0	0	1	0	Homoserine lactone	46914	Enolase OS=Streptococcus mitis 27/7 OX=1415766 GN=eno PE=3 SV=1
131	142754	#CONTAM#tr|A0A428DP99|A0A428DP99_STRMT	85.07	8	0	4	0	0	3	0		106580			83769		2	2	0	4	0	0	1	0	Homoserine lactone	46929	Enolase OS=Streptococcus mitis OX=28037 GN=eno PE=3 SV=1
131	142753	#CONTAM#tr|S7XLE2|S7XLE2_STRMT	85.07	8	0	4	0	0	3	0		106580			83769		2	2	0	4	0	0	1	0	Homoserine lactone	46914	Enolase OS=Streptococcus mitis 29/42 OX=1340486 GN=eno PE=3 SV=1
131	142752	#CONTAM#tr|F9HLQ2|F9HLQ2_STRMT	85.07	8	0	4	0	0	3	0		106580			83769		2	2	0	4	0	0	1	0	Homoserine lactone	47119	Enolase OS=Streptococcus mitis SK1080 OX=1008453 GN=eno PE=3 SV=1
131	142751	#CONTAM#tr|R0MYB7|R0MYB7_STRMT	85.07	8	0	4	0	0	3	0		106580			83769		2	2	0	4	0	0	1	0	Homoserine lactone	46914	Enolase OS=Streptococcus mitis 11/5 OX=1239792 GN=eno PE=3 SV=1
131	142750	#CONTAM#tr|E0PRG9|E0PRG9_STRMT	85.07	8	0	4	0	0	3	0		106580			83769		2	2	0	4	0	0	1	0	Homoserine lactone	47103	Enolase OS=Streptococcus mitis ATCC 6249 OX=864567 GN=eno PE=3 SV=1
131	142749	#CONTAM#tr|I0SVD7|I0SVD7_STRMT	85.07	8	0	4	0	0	3	0		106580			83769		2	2	0	4	0	0	1	0	Homoserine lactone	46914	Enolase OS=Streptococcus mitis SK575 OX=1095736 GN=eno PE=3 SV=1
131	142748	#CONTAM#tr|A0A7X1V4H6|A0A7X1V4H6_STRMT	85.07	8	0	4	0	0	3	0		106580			83769		2	2	0	4	0	0	1	0	Homoserine lactone	46956	Enolase OS=Streptococcus mitis OX=28037 GN=eno PE=3 SV=1
131	142747	#CONTAM#tr|A0A428H9D4|A0A428H9D4_STRMT	85.07	8	0	4	0	0	3	0		106580			83769		2	2	0	4	0	0	1	0	Homoserine lactone	47102	Enolase OS=Streptococcus mitis OX=28037 GN=eno PE=3 SV=1
131	142746	#CONTAM#tr|E1LSB9|E1LSB9_STRMT	85.07	8	0	4	0	0	3	0		106580			83769		2	2	0	4	0	0	1	0	Homoserine lactone	46914	Enolase OS=Streptococcus mitis SK597 OX=585204 GN=eno PE=3 SV=1
131	142745	#CONTAM#tr|F9HDW1|F9HDW1_STRMT	85.07	8	0	4	0	0	3	0		106580			83769		2	2	0	4	0	0	1	0	Homoserine lactone	46928	Enolase OS=Streptococcus mitis SK1073 OX=1008452 GN=eno PE=3 SV=1
131	142744	#CONTAM#tr|D3H960|D3H960_STRM6	85.07	8	0	4	0	0	3	0		106580			83769		2	2	0	4	0	0	1	0	Homoserine lactone	46870	Enolase OS=Streptococcus mitis (strain B6) OX=365659 GN=eno PE=3 SV=1
131	142743	#CONTAM#tr|F9P0H8|F9P0H8_STRMT	85.07	8	0	4	0	0	3	0		106580			83769		2	2	0	4	0	0	1	0	Homoserine lactone	46914	Enolase OS=Streptococcus mitis bv. 2 str. F0392 OX=768726 GN=eno PE=3 SV=1
131	142742	#CONTAM#tr|S7XSJ6|S7XSJ6_STRMT	85.07	8	0	4	0	0	3	0		106580			83769		2	2	0	4	0	0	1	0	Homoserine lactone	46928	Enolase OS=Streptococcus mitis 18/56 OX=1340485 GN=eno PE=3 SV=1
131	142741	#CONTAM#tr|A0A3R9JE82|A0A3R9JE82_STRMT	85.07	8	0	4	0	0	3	0		106580			83769		2	2	0	4	0	0	1	0	Homoserine lactone	46928	Enolase OS=Streptococcus mitis OX=28037 GN=eno PE=3 SV=1
131	142740	#CONTAM#tr|R0P7M8|R0P7M8_STRMT	85.07	8	0	4	0	0	3	0		106580			83769		2	2	0	4	0	0	1	0	Homoserine lactone	46914	Enolase OS=Streptococcus mitis 13/39 OX=1239793 GN=eno PE=3 SV=1
131	142739	#CONTAM#tr|F9LY01|F9LY01_STRMT	85.07	8	0	4	0	0	3	0		106580			83769		2	2	0	4	0	0	1	0	Homoserine lactone	46914	Enolase OS=Streptococcus mitis bv. 2 str. SK95 OX=1000588 GN=eno PE=3 SV=1
131	142758	#CONTAM#tr|S7X5M7|S7X5M7_STRMT	85.07	8	0	4	0	0	3	0		106580			83769		2	2	0	4	0	0	1	0	Homoserine lactone	47557	Enolase OS=Streptococcus mitis 17/34 OX=1340484 GN=eno PE=3 SV=1
131	143251	#CONTAM#tr|I0SK38|I0SK38_STRMT	85.07	8	0	4	0	0	3	0		106580			83769		2	2	0	4	0	0	1	0	Homoserine lactone	46917	Enolase OS=Streptococcus mitis SK616 OX=1095735 GN=eno PE=3 SV=1
131	143250	#CONTAM#tr|I0T8W3|I0T8W3_STRMT	85.07	8	0	4	0	0	3	0		106580			83769		2	2	0	4	0	0	1	0	Homoserine lactone	46927	Enolase OS=Streptococcus mitis SK579 OX=1095737 GN=eno PE=3 SV=1
131	143249	#CONTAM#tr|F9MKX3|F9MKX3_STRMT	85.07	8	0	4	0	0	3	0		106580			83769		2	2	0	4	0	0	1	0	Homoserine lactone	46927	Enolase OS=Streptococcus mitis SK569 OX=1035187 GN=eno PE=3 SV=1
131	143248	#CONTAM#tr|A0A139RAL3|A0A139RAL3_STRMT	85.07	12	0	7	0	0	5	0		106580			83769		2	2	0	4	0	0	1	0	Homoserine lactone	31541	phosphopyruvate hydratase OS=Streptococcus mitis OX=28037 GN=SMIDD22_01199 PE=3 SV=1
108	143264	#CONTAM#tr|E3H341|E3H341_ROTDC	84.93	29	0	0	0	29	0	0				299470			3	3	0	0	0	8	0	0		8713	Small ribosomal subunit protein bS18 OS=Rothia dentocariosa (strain ATCC 17931 / CDC X599 / XDIA) OX=762948 GN=rpsR PE=3 SV=1
108	143263	#CONTAM#tr|A0A2A8D3F3|A0A2A8D3F3_9MICC	84.93	29	0	0	0	29	0	0				299470			3	3	0	0	0	8	0	0		8713	Small ribosomal subunit protein bS18 OS=Rothia dentocariosa OX=2047 GN=rpsR PE=3 SV=1
203	142816	#CONTAM#tr|A0A8C5VEY4|A0A8C5VEY4_MICMU	84.82	10	10	0	0	0	0	0	61432						2	2	2	0	0	0	0	0	Homoserine lactone	27729	Phosphoglycerate kinase OS=Microcebus murinus OX=30608 GN=PGK1 PE=3 SV=1
203	142817	#CONTAM#tr|B4E1H9|B4E1H9_HUMAN	84.82	8	8	0	0	0	0	0	61432						2	2	2	0	0	0	0	0	Homoserine lactone	35045	Phosphoglycerate kinase OS=Homo sapiens OX=9606 PE=2 SV=1
203	142820	#CONTAM#tr|A0A8B7FPJ1|A0A8B7FPJ1_MICMU	84.82	6	6	0	0	0	0	0	61432						2	2	2	0	0	0	0	0	Homoserine lactone	44586	Phosphoglycerate kinase OS=Microcebus murinus OX=30608 GN=PGK1 PE=3 SV=1
203	142819	#CONTAM#P00558|PGK1_HUMAN	84.82	6	6	0	0	0	0	0	61432						2	2	2	0	0	0	0	0	Homoserine lactone	44615	Phosphoglycerate kinase 1 OS=Homo sapiens OX=9606 GN=PGK1 PE=1 SV=3
203	142818	#CONTAM#tr|V9HWF4|V9HWF4_HUMAN	84.82	6	6	0	0	0	0	0	61432						2	2	2	0	0	0	0	0	Homoserine lactone	44615	Phosphoglycerate kinase OS=Homo sapiens OX=9606 GN=HEL-S-68p PE=2 SV=1
203	143215	#CONTAM#tr|B4DWQ3|B4DWQ3_HUMAN	84.82	16	16	0	0	0	0	0	61432						2	2	2	0	0	0	0	0	Homoserine lactone	17050	Phosphoglycerate kinase OS=Homo sapiens OX=9606 PE=2 SV=1
203	143220	#CONTAM#tr|B4DHM5|B4DHM5_HUMAN	84.82	10	10	0	0	0	0	0	61432						2	2	2	0	0	0	0	0	Homoserine lactone	25677	Phosphoglycerate kinase OS=Homo sapiens OX=9606 PE=2 SV=1
21	142565	#CONTAM#tr|A0A384MDQ7|A0A384MDQ7_HUMAN	84.81	5	5	5	0	0	0	0	107570	48345					2	1	13	48	0	0	0	0	Homoserine lactone	46723	Epididymis secretory sperm binding protein OS=Homo sapiens OX=9606 PE=2 SV=1
170	142997	#CONTAM#tr|A0A2A8D8U8|A0A2A8D8U8_9MICC	84.49	9	5	0	0	0	4	0	50152				14585		2	2	2	0	0	0	1	0	Homoserine lactone	37038	ATP-dependent 6-phosphofructokinase OS=Rothia dentocariosa OX=2047 GN=pfkA PE=3 SV=1
170	142996	#CONTAM#tr|A0A930PF35|A0A930PF35_9MICC	84.49	9	5	0	0	0	4	0	50152				14585		2	2	2	0	0	0	1	0	Homoserine lactone	36992	ATP-dependent 6-phosphofructokinase OS=Rothia dentocariosa OX=2047 GN=pfkA PE=3 SV=1
170	142995	#CONTAM#tr|A0A448UW64|A0A448UW64_9MICC	84.49	9	5	0	0	0	4	0	50152				14585		2	2	2	0	0	0	1	0	Homoserine lactone	37022	ATP-dependent 6-phosphofructokinase OS=Rothia dentocariosa OX=2047 GN=pfp PE=3 SV=1
170	142994	#CONTAM#tr|E3GZS4|E3GZS4_ROTDC	84.49	9	5	0	0	0	4	0	50152				14585		2	2	2	0	0	0	1	0	Homoserine lactone	37024	ATP-dependent 6-phosphofructokinase OS=Rothia dentocariosa (strain ATCC 17931 / CDC X599 / XDIA) OX=762948 GN=pfkA PE=3 SV=1
114	143219	#CONTAM#tr|E3H179|E3H179_ROTDC	83.45	4	4	0	0	0	0	0	200190						2	2	7	0	0	0	0	0	Homoserine
114	143218	#CONTAM#tr|A0A2A8D6L4|A0A2A8D6L4_9MICC	83.45	4	4	0	0	0	0	0	200190						2	2	7	0	0	0	0	0	Homoserine
114	143217	#CONTAM#tr|A0A3S4ZLA9|A0A3S4ZLA9_9MICC	83.45	4	4	0	0	0	0	0	200190						2	2	7	0	0	0	0	0	Homoserine
114	143216	#CONTAM#tr|A0A7D4GPZ1|A0A7D4GPZ1_9MICC	83.45	4	4	0	0	0	0	0	200190						2	2	7	0	0	0	0	0	Homoserine
211	145536	#CONTAM#tr|E3H3M0|E3H3M0_ROTDC	83.05	25	0	0	0	25	0	0				5952.1			2	2	0	0	0	2	0	0		7424	Large ribosomal subunit protein bL32 OS=Rothia dentocariosa (strain ATCC 17931 / CDC X599 / XDIA) OX=762948 GN=rpmF PE=3 SV=1
211	145535	#CONTAM#tr|A0A930KG94|A0A930KG94_9MICC	83.05	25	0	0	0	25	0	0				5952.1			2	2	0	0	0	2	0	0		7455	Large ribosomal subunit protein bL32 OS=Rothia dentocariosa OX=2047 GN=rpmF PE=3 SV=1
211	145534	#CONTAM#tr|A0A2A8D8L6|A0A2A8D8L6_9MICC	83.05	25	0	0	0	25	0	0				5952.1			2	2	0	0	0	2	0	0		7424	Large ribosomal subunit protein bL32 OS=Rothia dentocariosa OX=2047 GN=rpmF PE=3 SV=1
211	145533	#CONTAM#tr|A0A930KPB3|A0A930KPB3_9MICC	83.05	25	0	0	0	25	0	0				5952.1			2	2	0	0	0	2	0	0		7466	Large ribosomal subunit protein bL32 OS=Rothia dentocariosa OX=2047 GN=rpmF PE=3 SV=1
128	142779	#CONTAM#tr|E3H134|E3H134_ROTDC	82.9	89	89	0	0	0	0	0	210090						2	2	5	0	0	0	0	0	Homoserine lactone	9492	Phosphocarrier HPr family OS=Rothia dentocariosa (strain ATCC 17931 / CDC X599 / XDIA) OX=762948 GN=HMPREF0733_10579 PE=4 SV=1
128	142778	#CONTAM#tr|A0A2A8D466|A0A2A8D466_9MICC	82.9	89	89	0	0	0	0	0	210090						2	2	5	0	0	0	0	0	Homoserine lactone	9492	HPr family phosphocarrier protein OS=Rothia dentocariosa OX=2047 GN=CRM92_08775 PE=4 SV=1
176	142492	#CONTAM#tr|I0SPG5|I0SPG5_STRMT	82.34	6	0	0	0	0	6	0					4972.7		2	2	0	0	0	0	2	0		43971	Elongation factor Tu OS=Streptococcus mitis SK616 OX=1095735 GN=tuf PE=3 SV=1
99	145570	#CONTAM#tr|A0A930KSK0|A0A930KSK0_9MICC	81.75	21	0	0	0	18	21	0				58214	46198		2	2	0	0	0	5	4	0		7679	50S ribosomal protein L7/L12 OS=Rothia dentocariosa OX=2047 GN=rplL PE=4 SV=1
99	145573	#CONTAM#tr|A0A2A8D8T5|A0A2A8D8T5_9MICC	81.75	12	0	0	0	10	12	0				58214	46198		2	2	0	0	0	5	4	0		12974	Large ribosomal subunit protein bL12 OS=Rothia dentocariosa OX=2047 GN=rplL PE=3 SV=1
99	145572	#CONTAM#tr|E3GZR4|E3GZR4_ROTDC	81.75	12	0	0	0	10	12	0				58214	46198		2	2	0	0	0	5	4	0		12946	Large ribosomal subunit protein bL12 OS=Rothia dentocariosa (strain ATCC 17931 / CDC X599 / XDIA) OX=762948 GN=rplL PE=3 SV=1
99	145571	#CONTAM#tr|A0A2I1VKP6|A0A2I1VKP6_9MICC	81.75	12	0	0	0	10	12	0				58214	46198		2	2	0	0	0	5	4	0		12946	Large ribosomal subunit protein bL12 OS=Rothia dentocariosa OX=2047 GN=rplL PE=3 SV=1
132	142626	#CONTAM#tr|A0A5F0M157|A0A5F0M157_9MICC	79.84	11	11	0	0	0	0	0	51222						2	2	5	0	0	0	0	0	Oxidation (M)
132	142625	#CONTAM#tr|E3H5L3|E3H5L3_ROTDC	79.84	11	11	0	0	0	0	0	51222						2	2	5	0	0	0	0	0	Oxidation (M)
132	142624	#CONTAM#tr|A0A2A8D8W3|A0A2A8D8W3_9MICC	79.84	11	11	0	0	0	0	0	51222						2	2	5	0	0	0	0	0	Oxidation (M)
172	145342	#CONTAM#tr|A0A7X5V3U8|A0A7X5V3U8_9SPHN	78.31	32	0	0	0	0	32	0					39861		1	1	0	0	0	0	3	0		6279	DUF1508 domain-containing protein OS=Sphingomonas leidyi OX=68569 GN=FHR20_003787 PE=4 SV=1
136	143859	#CONTAM#tr|A0A7X5ZTZ0|A0A7X5ZTZ0_9SPHN	78.02	13	0	13	0	0	12	0		23513			19369		2	2	0	4	0	0	1	0		12915	DUF3597 domain-containing protein OS=Sphingomonas leidyi OX=68569 GN=FHR20_000467 PE=4 SV=1
72	142913	#CONTAM#tr|A0A2A8D828|A0A2A8D828_9MICC	77.97	1	1	0	0	0	0	0	788010						2	2	16	0	0	0	0	0	Oxidation (M)
72	142923	#CONTAM#tr|A0A3S4YL25|A0A3S4YL25_9MICC	77.97	1	1	0	0	0	0	0	788010						2	2	16	0	0	0	0	0	Oxidation (M)
72	142922	#CONTAM#tr|E3H4D9|E3H4D9_ROTDC	77.97	1	1	0	0	0	0	0	788010						2	2	16	0	0	0	0	0	Oxidation (M)
187	142659	#CONTAM#tr|A0A8B2U6U0|A0A8B2U6U0_9PAST	77.9	5	0	0	0	0	5	0					33162		2	2	0	0	0	0	2	0		77460	TonB-dependent receptor OS=Aggregatibacter segnis OX=739 GN=DPV83_03505 PE=3 SV=1
187	142708	#CONTAM#tr|A0A3M6NGR3|A0A3M6NGR3_AGGAP	77.9	5	0	0	0	0	5	0					33162		2	2	0	0	0	0	2	0		71933	TonB-dependent receptor OS=Aggregatibacter aphrophilus OX=732 GN=DOL88_11415 PE=3 SV=1
122	142805	#CONTAM#tr|R0NLV9|R0NLV9_STRMT	77.34	7	0	7	0	0	0	0		75770					2	2	0	6	0	0	0	0	Homoserine lactone	41696	Multiple sugar ABC transporter ATP-binding protein OS=Streptococcus mitis 13/39 OX=1239793 GN=D065_09962 PE=4 SV=1
122	142804	#CONTAM#tr|A0A6I1UQB1|A0A6I1UQB1_STRMT	77.34	7	0	7	0	0	0	0		75770					2	2	0	6	0	0	0	0	Homoserine lactone	41862	sn-glycerol-3-phosphate ABC transporter ATP-binding protein UgpC OS=Streptococcus mitis OX=28037 GN=ugpC PE=4 SV=1
153	145586	#CONTAM#tr|A0A7X5ZUR0|A0A7X5ZUR0_9SPHN	76.82	41	0	41	0	0	21	0		23829			11082		2	2	0	3	0	0	1	0		8625	Acyl carrier protein OS=Sphingomonas leidyi OX=68569 GN=acpP PE=3 SV=1
107	144419	#CONTAM#tr|A0A3S5BUV4|A0A3S5BUV4_9MICC	76.03	12	12	0	0	0	0	0	73939						1	1	8	0	0	0	0	0	Homoserine lactone	17717	ABC-2 family transporter protein OS=Rothia dentocariosa OX=2047 GN=NCTC10918_01224 PE=4 SV=1
107	144422	#CONTAM#tr|A0A269YKD7|A0A269YKD7_9MICC	76.03	8	8	0	0	0	0	0	73939						1	1	8	0	0	0	0	0	Homoserine lactone	27296	ABC transporter permease OS=Rothia dentocariosa OX=2047 GN=CRM92_03915 PE=4 SV=1
107	144421	#CONTAM#tr|A0A7D4KR63|A0A7D4KR63_9MICC	76.03	8	8	0	0	0	0	0	73939						1	1	8	0	0	0	0	0	Homoserine lactone	27339	ABC transporter permease OS=Rothia dentocariosa OX=2047 GN=FOC60_06905 PE=4 SV=1
107	144420	#CONTAM#tr|E3H5A9|E3H5A9_ROTDC	76.03	8	8	0	0	0	0	0	73939						1	1	8	0	0	0	0	0	Homoserine lactone	27296	ABC-2 type transporter OS=Rothia dentocariosa (strain ATCC 17931 / CDC X599 / XDIA) OX=762948 GN=HMPREF0733_10197 PE=4 SV=1
151	144072	#CONTAM#tr|A0A269YL56|A0A269YL56_9MICC	75.88	16	0	0	0	16	0	0				34802			2	2	0	0	0	4	0	0		8789	Acyl carrier protein OS=Rothia dentocariosa OX=2047 GN=acpP PE=3 SV=1
151	144073	#CONTAM#tr|E3H1P4|E3H1P4_ROTDC	75.88	15	0	0	0	15	0	0				34802			2	2	0	0	0	4	0	0		9523	Acyl carrier protein OS=Rothia dentocariosa (strain ATCC 17931 / CDC X599 / XDIA) OX=762948 GN=acpP PE=3 SV=1
212	145575	#CONTAM#tr|A0A2A8D6G5|A0A2A8D6G5_9MICC	75.16	22	0	0	0	22	0	0				39639			2	2	0	0	0	2	0	0		7272	Large ribosomal subunit protein bL35 OS=Rothia dentocariosa OX=2047 GN=rpmI PE=3 SV=1
212	145576	#CONTAM#tr|E3H0G1|E3H0G1_ROTDC	75.16	19	0	0	0	19	0	0				39639			2	2	0	0	0	2	0	0		8172	Large ribosomal subunit protein bL35 OS=Rothia dentocariosa (strain ATCC 17931 / CDC X599 / XDIA) OX=762948 GN=rpmI PE=3 SV=1
141	145355	#CONTAM#tr|E3H476|E3H476_ROTDC	74.24	5	5	0	0	0	0	0	62733						1	1	5	0	0	0	0	0	Homoserine lactone	46758	Adenylosuccinate synthetase OS=Rothia dentocariosa (strain ATCC 17931 / CDC X599 / XDIA) OX=762948 GN=purA PE=3 SV=1
141	145354	#CONTAM#tr|A0A448UYN8|A0A448UYN8_9MICC	74.24	5	5	0	0	0	0	0	62733						1	1	5	0	0	0	0	0	Homoserine lactone	46712	Adenylosuccinate synthetase OS=Rothia dentocariosa OX=2047 GN=purA PE=3 SV=1
141	145353	#CONTAM#tr|A0A2A8D4T1|A0A2A8D4T1_9MICC	74.24	5	5	0	0	0	0	0	62733						1	1	5	0	0	0	0	0	Homoserine lactone	46698	Adenylosuccinate synthetase OS=Rothia dentocariosa OX=2047 GN=purA PE=3 SV=1
177	142522	#CONTAM#tr|F6KPG5|F6KPG5_HUMAN	72.85	3	0	0	0	0	3	0					31351		2	2	0	0	0	0	2	0		66531	Albumin (Fragment) OS=Homo sapiens OX=9606 PE=2 SV=1
177	85787	pdb|2ESG|C	72.85	3	0	0	0	0	3	0					31351		2	2	0	0	0	0	2	0		66472	Chain C Serum albumin
177	142524	#CONTAM#tr|A8K9P0|A8K9P0_HUMAN	72.85	3	0	0	0	0	3	0					31351		2	2	0	0	0	0	2	0		69268	cDNA FLJ78413 highly similar to Homo sapiens albumin mRNA OS=Homo sapiens OX=9606 PE=2 SV=1
177	142527	#CONTAM#P02768|ALBU_HUMAN	72.85	3	0	0	0	0	3	0					31351		2	2	0	0	0	0	2	0		69367	Albumin OS=Homo sapiens OX=9606 GN=ALB PE=1 SV=2
177	85790	P02768.2|ALBU_HUMAN	72.85	3	0	0	0	0	3	0					31351		2	2	0	0	0	0	2	0		69367	RecName: Full=Albumin
177	142526	#CONTAM#tr|B2RBS8|B2RBS8_HUMAN	72.85	3	0	0	0	0	3	0					31351		2	2	0	0	0	0	2	0		69393	cDNA FLJ95666 highly similar to Homo sapiens albumin (ALB) mRNA OS=Homo sapiens OX=9606 PE=2 SV=1
177	142525	#CONTAM#tr|Q56G89|Q56G89_HUMAN	72.85	3	0	0	0	0	3	0					31351		2	2	0	0	0	0	2	0		69084	Serum albumin OS=Homo sapiens OX=9606 PE=2 SV=1
177	142528	#CONTAM#tr|B4DPP6|B4DPP6_HUMAN	72.85	3	0	0	0	0	3	0					31351		2	2	0	0	0	0	2	0		70363	cDNA FLJ54371 highly similar to Serum albumin OS=Homo sapiens OX=9606 PE=2 SV=1
125	143058	#CONTAM#tr|A0A2A8D5I0|A0A2A8D5I0_9MICC	71.89	4	4	0	0	0	0	0	337780						1	1	6	0	0	0	0	0		45082	Cytochrome P450 OS=Rothia dentocariosa OX=2047 GN=CRM92_05670 PE=3 SV=1
125	143057	#CONTAM#tr|A0A7D4GQT0|A0A7D4GQT0_9MICC	71.89	4	4	0	0	0	0	0	337780						1	1	6	0	0	0	0	0		45066	Cytochrome P450 OS=Rothia dentocariosa OX=2047 GN=FOC60_01595 PE=3 SV=1
125	143056	#CONTAM#tr|A0A930KNY7|A0A930KNY7_9MICC	71.89	4	4	0	0	0	0	0	337780						1	1	6	0	0	0	0	0		45084	Cytochrome P450 OS=Rothia dentocariosa OX=2047 GN=HXO56_10050 PE=3 SV=1
161	142837	#CONTAM#tr|E3H0K1|E3H0K1_ROTDC	71.35	11	6	0	0	5	0	0	88391			10323			2	2	2	0	0	1	0	0	Oxidation (M)
161	142836	#CONTAM#tr|A0A2A8D8S3|A0A2A8D8S3_9MICC	71.35	11	6	0	0	5	0	0	88391			10323			2	2	2	0	0	1	0	0	Oxidation (M)
161	142835	#CONTAM#tr|A0A2I1VKY4|A0A2I1VKY4_9MICC	71.35	11	6	0	0	5	0	0	88391			10323			2	2	2	0	0	1	0	0	Oxidation (M)
238	143330	#CONTAM#tr|E3H5Q2|E3H5Q2_ROTDC	70.71	21	21	0	0	0	0	0	10474						1	1	1	0	0	0	0	0		7559	Large ribosomal subunit protein uL30 OS=Rothia dentocariosa (strain ATCC 17931 / CDC X599 / XDIA) OX=762948 GN=rpmD PE=3 SV=1
238	143329	#CONTAM#tr|A0A2A8D8M0|A0A2A8D8M0_9MICC	70.71	21	21	0	0	0	0	0	10474						1	1	1	0	0	0	0	0		7559	Large ribosomal subunit protein uL30 OS=Rothia dentocariosa OX=2047 GN=rpmD PE=3 SV=1
196	143031	#CONTAM#tr|B4E3A8|B4E3A8_HUMAN	70.54	8	5	0	0	0	3	0	22583				12677		2	2	1	0	0	0	1	0	Homoserine lactone	38685	cDNA FLJ53963 highly similar to Leukocyte elastase inhibitor OS=Homo sapiens OX=9606 PE=2 SV=1
196	143033	#CONTAM#tr|V9HWH1|V9HWH1_HUMAN	70.54	7	4	0	0	0	3	0	22583				12677		2	2	1	0	0	0	1	0	Homoserine lactone	42742	Epididymis luminal protein 57 OS=Homo sapiens OX=9606 GN=HEL57 PE=2 SV=1
196	143032	#CONTAM#P30740|ILEU_HUMAN	70.54	7	4	0	0	0	3	0	22583				12677		2	2	1	0	0	0	1	0	Homoserine lactone	42742	Leukocyte elastase inhibitor OS=Homo sapiens OX=9606 GN=SERPINB1 PE=1 SV=1
139	143884	#CONTAM#tr|A0A3S5F7M0|A0A3S5F7M0_9MICC	70.16	17	17	0	0	0	0	0	22320						1	1	5	0	0	0	0	0	Homoserine lactone	8834	Uncharacterized protein OS=Rothia dentocariosa OX=2047 GN=NCTC10918_01611 PE=4 SV=1
139	145369	#CONTAM#tr|A0A2A8D4D8|A0A2A8D4D8_9MICC	70.16	17	17	0	0	0	0	0	22320						1	1	5	0	0	0	0	0	Homoserine lactone	8848	Uncharacterized protein OS=Rothia dentocariosa OX=2047 GN=CRM92_08625 PE=4 SV=1
150	143363	#CONTAM#tr|A0A269YLL8|A0A269YLL8_9MICC	68.82	16	0	0	0	16	16	0				23850	1699.9		1	1	0	0	0	3	1	0		8990	Large ribosomal subunit protein bL27 OS=Rothia dentocariosa OX=2047 GN=rpmA PE=3 SV=1
150	143362	#CONTAM#tr|E3H391|E3H391_ROTDC	68.82	16	0	0	0	16	16	0				23850	1699.9		1	1	0	0	0	3	1	0		8990	Large ribosomal subunit protein bL27 OS=Rothia dentocariosa (strain ATCC 17931 / CDC X599 / XDIA) OX=762948 GN=rpmA PE=3 SV=1
142	145540	#CONTAM#tr|A0A1X1KWC4|A0A1X1KWC4_STRMT	68.44	4	0	4	0	0	0	0		19092					1	1	0	5	0	0	0	0		49360	Glucose-6-phosphate isomerase OS=Streptococcus mitis OX=28037 GN=pgi PE=3 SV=1
142	145539	#CONTAM#tr|A0A1X1JW14|A0A1X1JW14_STRMT	68.44	4	0	4	0	0	0	0		19092					1	1	0	5	0	0	0	0		49835	Glucose-6-phosphate isomerase OS=Streptococcus mitis OX=28037 GN=pgi PE=3 SV=1
142	145538	#CONTAM#tr|A0A1X1K4Y2|A0A1X1K4Y2_STRMT	68.44	4	0	4	0	0	0	0		19092					1	1	0	5	0	0	0	0		49443	Glucose-6-phosphate isomerase OS=Streptococcus mitis OX=28037 GN=pgi PE=3 SV=1
142	145537	#CONTAM#tr|A0A7X1RMW3|A0A7X1RMW3_STRMT	68.44	4	0	4	0	0	0	0		19092					1	1	0	5	0	0	0	0		49471	Glucose-6-phosphate isomerase OS=Streptococcus mitis OX=28037 GN=pgi PE=3 SV=1
117	145685	#CONTAM#tr|A0A8J6BFD1|A0A8J6BFD1_ZIZPA	67.12	8	0	0	0	0	0	8						778820	2	2	0	0	0	0	0	6		17347	50S ribosomal protein L35 OS=Zizania palustris OX=103762 GN=GUJ93_ZPchr0010g9941 PE=4 SV=1
175	145671	#CONTAM#tr|A0A930PMU6|A0A930PMU6_9MICC	66.42	13	0	0	0	0	13	0					44298		2	2	0	0	0	0	3	0		11017	HU family DNA-binding protein OS=Rothia dentocariosa OX=2047 GN=HXO55_02735 PE=3 SV=1
175	145673	#CONTAM#tr|A0A269YMI8|A0A269YMI8_9MICC	66.42	13	0	0	0	0	13	0					44298		2	2	0	0	0	0	3	0		11204	DNA-binding protein HB1 OS=Rothia dentocariosa OX=2047 GN=hup PE=3 SV=1
175	145672	#CONTAM#tr|E3H533|E3H533_ROTDC	66.42	13	0	0	0	0	13	0					44298		2	2	0	0	0	0	3	0		11204	DNA-binding protein HB1 OS=Rothia dentocariosa (strain ATCC 17931 / CDC X599 / XDIA) OX=762948 GN=hup PE=3 SV=1
236	143048	#CONTAM#tr|A0A3S5BU53|A0A3S5BU53_9MICC	65.05	8	8	0	0	0	0	0	13844						1	1	1	0	0	0	0	0	Homoserine lactone	33637	Uridylate kinase OS=Rothia dentocariosa OX=2047 GN=pyrH PE=3 SV=1
236	145404	#CONTAM#tr|A0A930KQY4|A0A930KQY4_9MICC	65.05	10	10	0	0	0	0	0	13844						1	1	1	0	0	0	0	0	Homoserine lactone	27373	Uridylate kinase OS=Rothia dentocariosa OX=2047 GN=pyrH PE=3 SV=1
236	145403	#CONTAM#tr|E3H099|E3H099_ROTDC	65.05	10	10	0	0	0	0	0	13844						1	1	1	0	0	0	0	0	Homoserine lactone	27006	Uridylate kinase OS=Rothia dentocariosa (strain ATCC 17931 / CDC X599 / XDIA) OX=762948 GN=pyrH PE=3 SV=1
236	145402	#CONTAM#tr|A0A269YN56|A0A269YN56_9MICC	65.05	10	10	0	0	0	0	0	13844						1	1	1	0	0	0	0	0	Homoserine lactone	27006	Uridylate kinase OS=Rothia dentocariosa OX=2047 GN=pyrH PE=3 SV=1
199	145433	#CONTAM#tr|A0A2A8D927|A0A2A8D927_9MICC	63.18	28	28	0	0	0	0	0	0						1	1	2	0	0	0	0	0		7329	DUF4177 domain-containing protein OS=Rothia dentocariosa OX=2047 GN=CRM92_05220 PE=4 SV=1
199	145432	#CONTAM#tr|E3H0K6|E3H0K6_ROTDC	63.18	28	28	0	0	0	0	0	0						1	1	2	0	0	0	0	0		7329	DUF4177 domain-containing protein OS=Rothia dentocariosa (strain ATCC 17931 / CDC X599 / XDIA) OX=762948 GN=HMPREF0733_10476 PE=4 SV=1
199	145431	#CONTAM#tr|A0A3S4ZN31|A0A3S4ZN31_9MICC	63.18	28	28	0	0	0	0	0	0						1	1	2	0	0	0	0	0		7316	Uncharacterized protein OS=Rothia dentocariosa OX=2047 GN=NCTC10918_01536 PE=4 SV=1
252	145401	#CONTAM#tr|A0A3S4PZQ0|A0A3S4PZQ0_AGGAP	62.84	7	0	0	0	0	7	0					12796		1	1	0	0	0	0	1	0		25861	Nickel uptake substrate-specific transmembrane region OS=Aggregatibacter aphrophilus ATCC 33389 OX=985008 GN=NCTC5906_01925 PE=4 SV=1
252	145400	#CONTAM#tr|A0A369Z5W4|A0A369Z5W4_AGGAP	62.84	7	0	0	0	0	7	0					12796		1	1	0	0	0	0	1	0		25806	DUF4198 domain-containing protein OS=Aggregatibacter aphrophilus OX=732 GN=DPV99_11110 PE=4 SV=1
252	145399	#CONTAM#tr|A0A336N1N9|A0A336N1N9_AGGAP	62.84	7	0	0	0	0	7	0					12796		1	1	0	0	0	0	1	0		25861	Nickel uptake substrate-specific transmembrane region OS=Aggregatibacter aphrophilus OX=732 GN=NCTC5908_00216 PE=4 SV=1
252	145398	#CONTAM#tr|A0A3M6PN67|A0A3M6PN67_AGGAP	62.84	7	0	0	0	0	7	0					12796		1	1	0	0	0	0	1	0		25818	DUF4198 domain-containing protein OS=Aggregatibacter aphrophilus OX=732 GN=DOL88_00820 PE=4 SV=1
162	142777	#CONTAM#tr|A0A0K0K1J1|A0A0K0K1J1_HUMAN	62.7	8	0	0	0	0	8	0					48512		1	1	0	0	0	0	3	0		15799	Epididymis secretory protein Li 2 OS=Homo sapiens OX=9606 GN=HEL-S-2 PE=2 SV=1
162	142776	#CONTAM#P01034|CYTC_HUMAN	62.7	8	0	0	0	0	8	0					48512		1	1	0	0	0	0	3	0		15799	Cystatin-C OS=Homo sapiens OX=9606 GN=CST3 PE=1 SV=1
156	145443	#CONTAM#tr|E3H2V1|E3H2V1_ROTDC	62.25	12	12	0	0	0	0	0	0						1	1	4	0	0	0	0	0	Homoserine lactone	20359	Elongation factor P OS=Rothia dentocariosa (strain ATCC 17931 / CDC X599 / XDIA) OX=762948 GN=efp PE=3 SV=1
156	145442	#CONTAM#tr|A0A2A8D891|A0A2A8D891_9MICC	62.25	12	12	0	0	0	0	0	0						1	1	4	0	0	0	0	0	Homoserine lactone	20359	Elongation factor P OS=Rothia dentocariosa OX=2047 GN=efp PE=3 SV=1
147	143299	#CONTAM#tr|A0A2A8D8Q1|A0A2A8D8Q1_9MICC	61.88	6	6	0	0	0	0	0	67580						1	1	4	0	0	0	0	0	Homoserine lactone	36104	LLM class flavin-dependent oxidoreductase OS=Rothia dentocariosa OX=2047 GN=CRM92_04780 PE=4 SV=1
147	144374	#CONTAM#tr|A0A7D4H6J2|A0A7D4H6J2_9MICC	61.88	6	6	0	0	0	0	0	67580						1	1	4	0	0	0	0	0	Homoserine lactone	36062	LLM class flavin-dependent oxidoreductase OS=Rothia dentocariosa OX=2047 GN=FOC60_07770 PE=4 SV=1
149	143941	#CONTAM#tr|A0A930PIS4|A0A930PIS4_9MICC	61.73	5	5	0	0	0	0	0	34127						1	1	4	0	0	0	0	0	Homoserine lactone	42918	N5-carboxyaminoimidazole ribonucleotide synthase OS=Rothia dentocariosa OX=2047 GN=purK PE=3 SV=1
149	143940	#CONTAM#tr|E3H5S3|E3H5S3_ROTDC	61.73	5	5	0	0	0	0	0	34127						1	1	4	0	0	0	0	0	Homoserine lactone	42823	N5-carboxyaminoimidazole ribonucleotide synthase OS=Rothia dentocariosa (strain ATCC 17931 / CDC X599 / XDIA) OX=762948 GN=purK PE=3 SV=1
149	143939	#CONTAM#tr|A0A448USB8|A0A448USB8_9MICC	61.73	5	5	0	0	0	0	0	34127						1	1	4	0	0	0	0	0	Homoserine lactone	42819	N5-carboxyaminoimidazole ribonucleotide synthase OS=Rothia dentocariosa OX=2047 GN=purK PE=3 SV=1
149	143938	#CONTAM#tr|A0A2A8D746|A0A2A8D746_9MICC	61.73	5	5	0	0	0	0	0	34127						1	1	4	0	0	0	0	0	Homoserine lactone	42875	N5-carboxyaminoimidazole ribonucleotide synthase OS=Rothia dentocariosa OX=2047 GN=purK PE=3 SV=1
149	143937	#CONTAM#tr|A0A7D4GPM2|A0A7D4GPM2_9MICC	61.73	5	5	0	0	0	0	0	34127						1	1	4	0	0	0	0	0	Homoserine lactone	42792	N5-carboxyaminoimidazole ribonucleotide synthase OS=Rothia dentocariosa OX=2047 GN=purK PE=3 SV=1
198	144702	#CONTAM#tr|E0PNL4|E0PNL4_STRMT	61.57	4	0	4	0	0	0	0		34661					1	1	0	2	0	0	0	0		51379	Glucose-6-phosphate isomerase OS=Streptococcus mitis ATCC 6249 OX=864567 GN=pgi PE=3 SV=1
198	145629	#CONTAM#tr|I0SZD3|I0SZD3_STRMT	61.57	4	0	4	0	0	0	0		34661					1	1	0	2	0	0	0	0		49936	Glucose-6-phosphate isomerase OS=Streptococcus mitis SK575 OX=1095736 GN=pgi PE=3 SV=1
198	145628	#CONTAM#tr|F9HPR2|F9HPR2_STRMT	61.57	4	0	4	0	0	0	0		34661					1	1	0	2	0	0	0	0		49922	Glucose-6-phosphate isomerase OS=Streptococcus mitis SK1080 OX=1008453 GN=pgi PE=3 SV=1
198	145627	#CONTAM#tr|E1LN99|E1LN99_STRMT	61.57	4	0	4	0	0	0	0		34661					1	1	0	2	0	0	0	0		49952	Glucose-6-phosphate isomerase OS=Streptococcus mitis SK564 OX=585203 GN=pgi PE=3 SV=1
198	145626	#CONTAM#tr|S7YRY1|S7YRY1_STRMT	61.57	4	0	4	0	0	0	0		34661					1	1	0	2	0	0	0	0		49922	Glucose-6-phosphate isomerase OS=Streptococcus mitis 29/42 OX=1340486 GN=pgi PE=3 SV=1
198	145625	#CONTAM#tr|A0A4U1KZE2|A0A4U1KZE2_STRMT	61.57	4	0	4	0	0	0	0		34661					1	1	0	2	0	0	0	0		49924	Glucose-6-phosphate isomerase OS=Streptococcus mitis OX=28037 GN=pgi PE=3 SV=1
198	145624	#CONTAM#tr|A0A3R9LP47|A0A3R9LP47_STRMT	61.57	4	0	4	0	0	0	0		34661					1	1	0	2	0	0	0	0		49958	Glucose-6-phosphate isomerase OS=Streptococcus mitis OX=28037 GN=pgi PE=3 SV=1
198	145623	#CONTAM#tr|A0A428D0L9|A0A428D0L9_STRMT	61.57	4	0	4	0	0	0	0		34661					1	1	0	2	0	0	0	0		49910	Glucose-6-phosphate isomerase OS=Streptococcus mitis OX=28037 GN=pgi PE=3 SV=1
198	145622	#CONTAM#tr|D3H6G7|D3H6G7_STRM6	61.57	4	0	4	0	0	0	0		34661					1	1	0	2	0	0	0	0		49938	Glucose-6-phosphate isomerase OS=Streptococcus mitis (strain B6) OX=365659 GN=gpi PE=3 SV=1
198	145621	#CONTAM#tr|V8I792|V8I792_STRMT	61.57	4	0	4	0	0	0	0		34661					1	1	0	2	0	0	0	0		49922	Glucose-6-phosphate isomerase OS=Streptococcus mitis 21/39 OX=1415765 GN=pgi PE=3 SV=1
198	145620	#CONTAM#tr|I0T7K5|I0T7K5_STRMT	61.57	4	0	4	0	0	0	0		34661					1	1	0	2	0	0	0	0		49922	Glucose-6-phosphate isomerase OS=Streptococcus mitis SK579 OX=1095737 GN=pgi PE=3 SV=1
198	145619	#CONTAM#tr|A0A4U9ZDG8|A0A4U9ZDG8_STRMT	61.57	4	0	4	0	0	0	0		34661					1	1	0	2	0	0	0	0		49936	Glucose-6-phosphate isomerase OS=Streptococcus mitis OX=28037 GN=gpi PE=3 SV=1
198	145618	#CONTAM#tr|V8IB75|V8IB75_STRMT	61.57	4	0	4	0	0	0	0		34661					1	1	0	2	0	0	0	0		49922	Glucose-6-phosphate isomerase OS=Streptococcus mitis 27/7 OX=1415766 GN=pgi PE=3 SV=1
198	145617	#CONTAM#tr|R0M864|R0M864_STRMT	61.57	4	0	4	0	0	0	0		34661					1	1	0	2	0	0	0	0		49910	Glucose-6-phosphate isomerase OS=Streptococcus mitis 13/39 OX=1239793 GN=pgi PE=3 SV=1
198	145616	#CONTAM#tr|R0LCL6|R0LCL6_STRMT	61.57	4	0	4	0	0	0	0		34661					1	1	0	2	0	0	0	0		49922	Glucose-6-phosphate isomerase OS=Streptococcus mitis 11/5 OX=1239792 GN=pgi PE=3 SV=1
198	145615	#CONTAM#tr|A0A6I1TWS0|A0A6I1TWS0_STRMT	61.57	4	0	4	0	0	0	0		34661					1	1	0	2	0	0	0	0		49980	Glucose-6-phosphate isomerase OS=Streptococcus mitis OX=28037 GN=pgi PE=3 SV=1
198	145614	#CONTAM#tr|F9LUT3|F9LUT3_STRMT	61.57	4	0	4	0	0	0	0		34661					1	1	0	2	0	0	0	0		49920	Glucose-6-phosphate isomerase OS=Streptococcus mitis bv. 2 str. SK95 OX=1000588 GN=pgi PE=3 SV=1
198	145613	#CONTAM#tr|F9P1T0|F9P1T0_STRMT	61.57	4	0	4	0	0	0	0		34661					1	1	0	2	0	0	0	0		49876	Glucose-6-phosphate isomerase OS=Streptococcus mitis bv. 2 str. F0392 OX=768726 GN=pgi PE=3 SV=1
198	145612	#CONTAM#tr|F9H9C6|F9H9C6_STRMT	61.57	4	0	4	0	0	0	0		34661					1	1	0	2	0	0	0	0		49922	Glucose-6-phosphate isomerase OS=Streptococcus mitis SK1073 OX=1008452 GN=pgi PE=3 SV=1
198	145611	#CONTAM#tr|E1LUP9|E1LUP9_STRMT	61.57	4	0	4	0	0	0	0		34661					1	1	0	2	0	0	0	0		49922	Glucose-6-phosphate isomerase OS=Streptococcus mitis SK597 OX=585204 GN=pgi PE=3 SV=1
198	145610	#CONTAM#tr|F9MH07|F9MH07_STRMT	61.57	4	0	4	0	0	0	0		34661					1	1	0	2	0	0	0	0		49922	Glucose-6-phosphate isomerase OS=Streptococcus mitis SK569 OX=1035187 GN=pgi PE=3 SV=1
198	145609	#CONTAM#tr|I0SD15|I0SD15_STRMT	61.57	4	0	4	0	0	0	0		34661					1	1	0	2	0	0	0	0		49922	Glucose-6-phosphate isomerase OS=Streptococcus mitis SK616 OX=1095735 GN=pgi PE=3 SV=1
198	145608	#CONTAM#tr|A0A3R9L563|A0A3R9L563_STRMT	61.57	4	0	4	0	0	0	0		34661					1	1	0	2	0	0	0	0		49905	Glucose-6-phosphate isomerase OS=Streptococcus mitis OX=28037 GN=pgi PE=3 SV=1
198	145607	#CONTAM#tr|A0A3R9J127|A0A3R9J127_STRMT	61.57	16	0	16	0	0	0	0		34661					1	1	0	2	0	0	0	0		13991	glucose-6-phosphate isomerase OS=Streptococcus mitis OX=28037 GN=pgi_2 PE=4 SV=1
250	150586	P9WMK7.2|DBH_MYCTU	61.51	10	0	0	0	0	10	0					19142		1	1	0	0	0	0	1	0	Mutation	22376	RecName: Full=DNA-binding protein HupB
140	145631	#CONTAM#tr|A0A7X5V369|A0A7X5V369_9SPHN	61.15	3	0	3	0	0	0	0		54514					1	1	0	5	0	0	0	0	Homoserine lactone	51978	Glutamine synthetase OS=Sphingomonas leidyi OX=68569 GN=FHR20_003691 PE=3 SV=1
173	145473	#CONTAM#tr|I0SWQ3|I0SWQ3_STRMT	60.73	8	0	0	0	0	8	0					35256		1	1	0	0	0	0	3	0		15446	Large ribosomal subunit protein uL15 OS=Streptococcus mitis SK575 OX=1095736 GN=rplO PE=3 SV=1
173	145472	#CONTAM#tr|A0A3R9JMZ0|A0A3R9JMZ0_STRMT	60.73	8	0	0	0	0	8	0					35256		1	1	0	0	0	0	3	0		15448	Large ribosomal subunit protein uL15 OS=Streptococcus mitis OX=28037 GN=rplO PE=3 SV=1
173	145471	#CONTAM#tr|E1LMT6|E1LMT6_STRMT	60.73	8	0	0	0	0	8	0					35256		1	1	0	0	0	0	3	0		15446	Large ribosomal subunit protein uL15 OS=Streptococcus mitis SK564 OX=585203 GN=rplO PE=3 SV=1
173	145470	#CONTAM#tr|I0T4Q6|I0T4Q6_STRMT	60.73	8	0	0	0	0	8	0					35256		1	1	0	0	0	0	3	0		15446	Large ribosomal subunit protein uL15 OS=Streptococcus mitis SK579 OX=1095737 GN=rplO PE=3 SV=1
173	145469	#CONTAM#tr|A0A428D339|A0A428D339_STRMT	60.73	8	0	0	0	0	8	0					35256		1	1	0	0	0	0	3	0		15476	Large ribosomal subunit protein uL15 OS=Streptococcus mitis OX=28037 GN=rplO PE=3 SV=1
173	145468	#CONTAM#tr|F9P2P7|F9P2P7_STRMT	60.73	8	0	0	0	0	8	0					35256		1	1	0	0	0	0	3	0		15476	Large ribosomal subunit protein uL15 OS=Streptococcus mitis bv. 2 str. F0392 OX=768726 GN=rplO PE=3 SV=1
173	145467	#CONTAM#tr|F9HKL8|F9HKL8_STRMT	60.73	8	0	0	0	0	8	0					35256		1	1	0	0	0	0	3	0		15446	Large ribosomal subunit protein uL15 OS=Streptococcus mitis SK1080 OX=1008453 GN=rplO PE=3 SV=1
173	145466	#CONTAM#tr|F9MI96|F9MI96_STRMT	60.73	8	0	0	0	0	8	0					35256		1	1	0	0	0	0	3	0		15462	Large ribosomal subunit protein uL15 OS=Streptococcus mitis SK569 OX=1035187 GN=rplO PE=3 SV=1
173	145465	#CONTAM#tr|R0MDJ2|R0MDJ2_STRMT	60.73	8	0	0	0	0	8	0					35256		1	1	0	0	0	0	3	0		15446	Large ribosomal subunit protein uL15 OS=Streptococcus mitis 13/39 OX=1239793 GN=rplO PE=3 SV=1
173	145464	#CONTAM#tr|A0A1X1L0L3|A0A1X1L0L3_STRMT	60.73	8	0	0	0	0	8	0					35256		1	1	0	0	0	0	3	0		15462	Large ribosomal subunit protein uL15 OS=Streptococcus mitis OX=28037 GN=rplO PE=3 SV=1
173	145463	#CONTAM#tr|E0PP83|E0PP83_STRMT	60.73	8	0	0	0	0	8	0					35256		1	1	0	0	0	0	3	0		15432	Large ribosomal subunit protein uL15 OS=Streptococcus mitis ATCC 6249 OX=864567 GN=rplO PE=3 SV=1
173	145462	#CONTAM#tr|A0A3R9IJP5|A0A3R9IJP5_STRMT	60.73	8	0	0	0	0	8	0					35256		1	1	0	0	0	0	3	0		15476	Large ribosomal subunit protein uL15 OS=Streptococcus mitis OX=28037 GN=rplO PE=3 SV=1
173	145461	#CONTAM#tr|V8IE47|V8IE47_STRMT	60.73	8	0	0	0	0	8	0					35256		1	1	0	0	0	0	3	0		15446	Large ribosomal subunit protein uL15 OS=Streptococcus mitis 27/7 OX=1415766 GN=rplO PE=3 SV=1
173	145460	#CONTAM#tr|A0A6I1TVG5|A0A6I1TVG5_STRMT	60.73	8	0	0	0	0	8	0					35256		1	1	0	0	0	0	3	0		15460	Large ribosomal subunit protein uL15 OS=Streptococcus mitis OX=28037 GN=rplO PE=3 SV=1
173	145459	#CONTAM#tr|F9HBK0|F9HBK0_STRMT	60.73	8	0	0	0	0	8	0					35256		1	1	0	0	0	0	3	0		15446	Large ribosomal subunit protein uL15 OS=Streptococcus mitis SK1073 OX=1008452 GN=rplO PE=3 SV=1
173	145458	#CONTAM#tr|F9LYV2|F9LYV2_STRMT	60.73	8	0	0	0	0	8	0					35256		1	1	0	0	0	0	3	0		15476	Large ribosomal subunit protein uL15 OS=Streptococcus mitis bv. 2 str. SK95 OX=1000588 GN=rplO PE=3 SV=1
173	145457	#CONTAM#tr|A0A1X1K478|A0A1X1K478_STRMT	60.73	8	0	0	0	0	8	0					35256		1	1	0	0	0	0	3	0		15422	Large ribosomal subunit protein uL15 OS=Streptococcus mitis OX=28037 GN=rplO PE=3 SV=1
173	145456	#CONTAM#tr|A0A4U9ZTX8|A0A4U9ZTX8_STRMT	60.73	8	0	0	0	0	8	0					35256		1	1	0	0	0	0	3	0		15360	Large ribosomal subunit protein uL15 OS=Streptococcus mitis OX=28037 GN=rplO PE=3 SV=1
173	145455	#CONTAM#tr|A0A139Q098|A0A139Q098_STRMT	60.73	8	0	0	0	0	8	0					35256		1	1	0	0	0	0	3	0		15462	Large ribosomal subunit protein uL15 OS=Streptococcus mitis OX=28037 GN=rplO PE=3 SV=1
173	145454	#CONTAM#tr|S7XL06|S7XL06_STRMT	60.73	8	0	0	0	0	8	0					35256		1	1	0	0	0	0	3	0		15446	Large ribosomal subunit protein uL15 OS=Streptococcus mitis 18/56 OX=1340485 GN=rplO PE=3 SV=1
173	145453	#CONTAM#tr|I0SMZ7|I0SMZ7_STRMT	60.73	8	0	0	0	0	8	0					35256		1	1	0	0	0	0	3	0		15446	Large ribosomal subunit protein uL15 OS=Streptococcus mitis SK616 OX=1095735 GN=rplO PE=3 SV=1
173	145452	#CONTAM#tr|A0A7X1RM39|A0A7X1RM39_STRMT	60.73	8	0	0	0	0	8	0					35256		1	1	0	0	0	0	3	0		15450	Large ribosomal subunit protein uL15 OS=Streptococcus mitis OX=28037 GN=rplO PE=3 SV=1
173	145451	#CONTAM#tr|V8I6B8|V8I6B8_STRMT	60.73	8	0	0	0	0	8	0					35256		1	1	0	0	0	0	3	0		15446	Large ribosomal subunit protein uL15 OS=Streptococcus mitis 21/39 OX=1415765 GN=rplO PE=3 SV=1
173	145450	#CONTAM#tr|S7XRE0|S7XRE0_STRMT	60.73	8	0	0	0	0	8	0					35256		1	1	0	0	0	0	3	0		15446	Large ribosomal subunit protein uL15 OS=Streptococcus mitis 29/42 OX=1340486 GN=rplO PE=3 SV=1
173	145449	#CONTAM#tr|A0A2I1TZB2|A0A2I1TZB2_STRMT	60.73	8	0	0	0	0	8	0					35256		1	1	0	0	0	0	3	0		15462	Large ribosomal subunit protein uL15 OS=Streptococcus mitis OX=28037 GN=rplO PE=3 SV=1
173	145448	#CONTAM#tr|R0LKK4|R0LKK4_STRMT	60.73	8	0	0	0	0	8	0					35256		1	1	0	0	0	0	3	0		15446	Large ribosomal subunit protein uL15 OS=Streptococcus mitis 11/5 OX=1239792 GN=rplO PE=3 SV=1
173	145447	#CONTAM#tr|E1LQ74|E1LQ74_STRMT	60.73	8	0	0	0	0	8	0					35256		1	1	0	0	0	0	3	0		15432	Large ribosomal subunit protein uL15 OS=Streptococcus mitis SK597 OX=585204 GN=rplO PE=3 SV=1
173	145446	#CONTAM#tr|S7XA58|S7XA58_STRMT	60.73	8	0	0	0	0	8	0					35256		1	1	0	0	0	0	3	0		15432	Large ribosomal subunit protein uL15 OS=Streptococcus mitis 17/34 OX=1340484 GN=rplO PE=3 SV=1
173	145445	#CONTAM#tr|A0A0M5KJN1|A0A0M5KJN1_STRMT	60.73	8	0	0	0	0	8	0					35256		1	1	0	0	0	0	3	0		15418	Large ribosomal subunit protein uL15 OS=Streptococcus mitis OX=28037 GN=rplO PE=3 SV=1
173	145444	#CONTAM#tr|D3HB72|D3HB72_STRM6	60.73	8	0	0	0	0	8	0					35256		1	1	0	0	0	0	3	0		15446	Large ribosomal subunit protein uL15 OS=Streptococcus mitis (strain B6) OX=365659 GN=rplO PE=3 SV=1
67	145568	#CONTAM#P03973|SLPI_HUMAN	60.22	7	0	0	0	7	7	0				40234	84464		1	1	0	0	0	5	14	0		14326	Antileukoproteinase OS=Homo sapiens OX=9606 GN=SLPI PE=1 SV=2
157	145483	#CONTAM#tr|E3H1Y0|E3H1Y0_ROTDC	60.16	3	0	0	0	3	0	0				34029			1	1	0	0	0	4	0	0		53329	30S ribosomal protein S1 OS=Rothia dentocariosa (strain ATCC 17931 / CDC X599 / XDIA) OX=762948 GN=rpsA PE=4 SV=1
157	145482	#CONTAM#tr|A0A930PIL8|A0A930PIL8_9MICC	60.16	3	0	0	0	3	0	0				34029			1	1	0	0	0	4	0	0		53222	30S ribosomal protein S1 OS=Rothia dentocariosa OX=2047 GN=rpsA PE=4 SV=1
157	145481	#CONTAM#tr|A0A269YL77|A0A269YL77_9MICC	60.16	3	0	0	0	3	0	0				34029			1	1	0	0	0	4	0	0		53329	30S ribosomal protein S1 OS=Rothia dentocariosa OX=2047 GN=rpsA PE=4 SV=1
157	145480	#CONTAM#tr|A0A930KVG5|A0A930KVG5_9MICC	60.16	3	0	0	0	3	0	0				34029			1	1	0	0	0	4	0	0		53338	30S ribosomal protein S1 OS=Rothia dentocariosa OX=2047 GN=rpsA PE=4 SV=1
157	145479	#CONTAM#tr|A0A3S4YK84|A0A3S4YK84_9MICC	60.16	7	0	0	0	7	0	0				34029			1	1	0	0	0	4	0	0		23179	70 kDa antigen OS=Rothia dentocariosa OX=2047 GN=rpsA_2 PE=4 SV=1
253	145476	#CONTAM#tr|A0A930L000|A0A930L000_9MICC	59.94	4	4	0	0	0	0	0	3728.8						1	1	1	0	0	0	0	0	Homoserine lactone	56673	Dihydrolipoamide acetyltransferase component of pyruvate dehydrogenase complex OS=Rothia dentocariosa OX=2047 GN=sucB PE=3 SV=1
253	145475	#CONTAM#tr|A0A930KI81|A0A930KI81_9MICC	59.94	4	4	0	0	0	0	0	3728.8						1	1	1	0	0	0	0	0	Homoserine lactone	56434	Dihydrolipoamide acetyltransferase component of pyruvate dehydrogenase complex OS=Rothia dentocariosa OX=2047 GN=sucB PE=3 SV=1
249	145474	#CONTAM#tr|A0A7X5ZUD0|A0A7X5ZUD0_9SPHN	59.46	8	0	0	0	0	8	0					11688		1	1	0	0	0	0	1	0		19298	Small ribosomal subunit protein bS16 OS=Sphingomonas leidyi OX=68569 GN=rpsP PE=3 SV=1
164	142948	#CONTAM#tr|A0A2A8D7Q9|A0A2A8D7Q9_9MICC	58.52	4	4	0	0	0	0	0	40302						1	1	3	0	0	0	0	0		64853	Acetolactate synthase OS=Rothia dentocariosa OX=2047 GN=CRM92_02920 PE=3 SV=1
164	142947	#CONTAM#tr|A0A509JUH6|A0A509JUH6_9MICC	58.52	4	4	0	0	0	0	0	40302						1	1	3	0	0	0	0	0		64853	Acetolactate synthase OS=Rothia dentocariosa OX=2047 GN=HXO56_00900 PE=3 SV=1
164	142946	#CONTAM#tr|E3H417|E3H417_ROTDC	58.52	4	4	0	0	0	0	0	40302						1	1	3	0	0	0	0	0		64853	Acetolactate synthase OS=Rothia dentocariosa (strain ATCC 17931 / CDC X599 / XDIA) OX=762948 GN=ilvB PE=3 SV=1
164	142963	#CONTAM#tr|A0A930KG76|A0A930KG76_9MICC	58.52	4	4	0	0	0	0	0	40302						1	1	3	0	0	0	0	0		64804	Acetolactate synthase OS=Rothia dentocariosa OX=2047 GN=HXO54_06785 PE=3 SV=1
164	142962	#CONTAM#tr|A0A930KN63|A0A930KN63_9MICC	58.52	4	4	0	0	0	0	0	40302						1	1	3	0	0	0	0	0		64790	Acetolactate synthase OS=Rothia dentocariosa OX=2047 GN=HXO55_06255 PE=3 SV=1
164	143159	#CONTAM#tr|A0A7D4GQT3|A0A7D4GQT3_9MICC	58.52	4	4	0	0	0	0	0	40302						1	1	3	0	0	0	0	0		64837	Acetolactate synthase OS=Rothia dentocariosa OX=2047 GN=FOC60_05890 PE=3 SV=1
164	145484	#CONTAM#tr|A0A448UUU2|A0A448UUU2_9MICC	58.52	17	17	0	0	0	0	0	40302						1	1	3	0	0	0	0	0		17236	Acetolactate synthase large subunit IlvB1 OS=Rothia dentocariosa OX=2047 GN=ilvB1_1 PE=3 SV=1
254	145488	#CONTAM#tr|E3H0J8|E3H0J8_ROTDC	58.43	8	8	0	0	0	0	0	79736						1	1	1	0	0	0	0	0		16314	3-dehydroquinate dehydratase OS=Rothia dentocariosa (strain ATCC 17931 / CDC X599 / XDIA) OX=762948 GN=aroQ PE=3 SV=1
254	145487	#CONTAM#tr|A0A2A8D9D1|A0A2A8D9D1_9MICC	58.43	8	8	0	0	0	0	0	79736						1	1	1	0	0	0	0	0		16314	3-dehydroquinate dehydratase OS=Rothia dentocariosa OX=2047 GN=aroQ PE=3 SV=1
224	142888	#CONTAM#tr|A0A930KB51|A0A930KB51_9MICC	58.42	9	9	0	0	0	0	0	27751						1	1	1	0	0	0	0	0	Homoserine lactone	32527	Aminotransferase class IV OS=Rothia dentocariosa OX=2047 GN=HXO54_05635 PE=4 SV=1
224	142929	#CONTAM#tr|A0A930KRC2|A0A930KRC2_9MICC	58.42	12	12	0	0	0	0	0	27751						1	1	1	0	0	0	0	0	Homoserine lactone	24817	Aminotransferase class IV OS=Rothia dentocariosa OX=2047 GN=HXO55_09545 PE=4 SV=1
224	143003	#CONTAM#tr|E3H573|E3H573_ROTDC	58.42	10	10	0	0	0	0	0	27751						1	1	1	0	0	0	0	0	Homoserine lactone	32072	Aminotransferase class IV OS=Rothia dentocariosa (strain ATCC 17931 / CDC X599 / XDIA) OX=762948 GN=HMPREF0733_11319 PE=4 SV=1
224	143006	#CONTAM#tr|A0A2A8D629|A0A2A8D629_9MICC	58.42	9	9	0	0	0	0	0	27751						1	1	1	0	0	0	0	0	Homoserine lactone	32542	Aminodeoxychorismate lyase OS=Rothia dentocariosa OX=2047 GN=CRM92_05570 PE=4 SV=1
224	143005	#CONTAM#tr|A0A7D4GPW4|A0A7D4GPW4_9MICC	58.42	9	9	0	0	0	0	0	27751						1	1	1	0	0	0	0	0	Homoserine lactone	32408	Aminotransferase class IV OS=Rothia dentocariosa OX=2047 GN=FOC60_01485 PE=4 SV=1
224	143004	#CONTAM#tr|A0A930KGF3|A0A930KGF3_9MICC	58.42	9	9	0	0	0	0	0	27751						1	1	1	0	0	0	0	0	Homoserine lactone	32470	Aminotransferase class IV OS=Rothia dentocariosa OX=2047 GN=HXO56_09265 PE=4 SV=1
224	143007	#CONTAM#tr|A0A3S5BVN0|A0A3S5BVN0_9MICC	58.42	9	9	0	0	0	0	0	27751						1	1	1	0	0	0	0	0	Homoserine lactone	33231	D-alanine aminotransferase OS=Rothia dentocariosa OX=2047 GN=dat PE=4 SV=1
120	142794	#CONTAM#tr|E3H0C0|E3H0C0_ROTDC	58.41	5	5	0	0	0	0	0	117270						1	1	6	0	0	0	0	0	Homoserine lactone	33205	adenosylhomocysteine nucleosidase OS=Rothia dentocariosa (strain ATCC 17931 / CDC X599 / XDIA) OX=762948 GN=mtnN PE=4 SV=1
120	142809	#CONTAM#tr|A0A2A8D6E6|A0A2A8D6E6_9MICC	58.41	5	5	0	0	0	0	0	117270						1	1	6	0	0	0	0	0	Homoserine lactone	33177	adenosylhomocysteine nucleosidase OS=Rothia dentocariosa OX=2047 GN=mtnN PE=4 SV=1
120	142808	#CONTAM#tr|A0A7D4GQ49|A0A7D4GQ49_9MICC	58.41	5	5	0	0	0	0	0	117270						1	1	6	0	0	0	0	0	Homoserine lactone	33235	adenosylhomocysteine nucleosidase OS=Rothia dentocariosa OX=2047 GN=mtnN PE=4 SV=1
165	143165	#CONTAM#tr|A0A068NQN0|A0A068NQN0_FIMGI	58.35	3	3	0	0	0	0	0	115350						1	1	3	0	0	0	0	0	Homoserine lactone	51325	Glutamyl-tRNA(Gln) amidotransferase subunit A OS=Fimbriimonas ginsengisoli Gsoil 348 OX=661478 GN=gatA PE=3 SV=1
165	145491	#CONTAM#tr|A0A931PU17|A0A931PU17_FIMGI	58.35	3	3	0	0	0	0	0	115350						1	1	3	0	0	0	0	0	Homoserine lactone	50865	Glutamyl-tRNA(Gln) amidotransferase subunit A OS=Fimbriimonas ginsengisoli OX=1005039 GN=gatA PE=3 SV=1
165	145507	#CONTAM#tr|A0A930KJQ9|A0A930KJQ9_9MICC	58.35	3	3	0	0	0	0	0	115350						1	1	3	0	0	0	0	0	Homoserine lactone	54211	glutaminyl-tRNA synthase (glutamine-hydrolyzing) (Fragment) OS=Rothia dentocariosa OX=2047 GN=gatA PE=3 SV=1
165	145512	#CONTAM#tr|A0A930KLC6|A0A930KLC6_9MICC	58.35	2	2	0	0	0	0	0	115350						1	1	3	0	0	0	0	0	Homoserine lactone	55676	Glutamyl-tRNA(Gln) amidotransferase subunit A OS=Rothia dentocariosa OX=2047 GN=gatA PE=3 SV=1
165	145511	#CONTAM#tr|A0A3S4YGB7|A0A3S4YGB7_9MICC	58.35	2	2	0	0	0	0	0	115350						1	1	3	0	0	0	0	0	Homoserine lactone	55520	Glutamyl-tRNA(Gln) amidotransferase subunit A OS=Rothia dentocariosa OX=2047 GN=gatA PE=3 SV=1
165	145510	#CONTAM#tr|A0A7D4L6R8|A0A7D4L6R8_9MICC	58.35	2	2	0	0	0	0	0	115350						1	1	3	0	0	0	0	0	Homoserine lactone	55534	Glutamyl-tRNA(Gln) amidotransferase subunit A OS=Rothia dentocariosa OX=2047 GN=gatA PE=3 SV=1
165	145509	#CONTAM#tr|E3GZZ1|E3GZZ1_ROTDC	58.35	2	2	0	0	0	0	0	115350						1	1	3	0	0	0	0	0	Homoserine lactone	55515	Glutamyl-tRNA(Gln) amidotransferase subunit A OS=Rothia dentocariosa (strain ATCC 17931 / CDC X599 / XDIA) OX=762948 GN=gatA PE=3 SV=1
165	145508	#CONTAM#tr|A0A2A8D5U9|A0A2A8D5U9_9MICC	58.35	2	2	0	0	0	0	0	115350						1	1	3	0	0	0	0	0	Homoserine lactone	55527	Glutamyl-tRNA(Gln) amidotransferase subunit A OS=Rothia dentocariosa OX=2047 GN=gatA PE=3 SV=1
96	143285	#CONTAM#tr|A0A3S5C0V8|A0A3S5C0V8_9MICC	57.99	16	16	0	0	0	0	0	246210						1	1	9	0	0	0	0	0	Homoserine lactone	14898	Nucleoside diphosphate kinase OS=Rothia dentocariosa OX=2047 GN=ndkA PE=3 SV=1
96	143284	#CONTAM#tr|A0A930KKT2|A0A930KKT2_9MICC	57.99	16	16	0	0	0	0	0	246210						1	1	9	0	0	0	0	0	Homoserine lactone	14856	Nucleoside diphosphate kinase OS=Rothia dentocariosa OX=2047 GN=ndk PE=3 SV=1
96	143283	#CONTAM#tr|A0A2A8D8G4|A0A2A8D8G4_9MICC	57.99	16	16	0	0	0	0	0	246210						1	1	9	0	0	0	0	0	Homoserine lactone	14974	Nucleoside diphosphate kinase OS=Rothia dentocariosa OX=2047 GN=ndk PE=3 SV=1
96	143282	#CONTAM#tr|E3H396|E3H396_ROTDC	57.99	16	16	0	0	0	0	0	246210						1	1	9	0	0	0	0	0	Homoserine lactone	14915	Nucleoside diphosphate kinase OS=Rothia dentocariosa (strain ATCC 17931 / CDC X599 / XDIA) OX=762948 GN=ndk PE=3 SV=1
96	143281	#CONTAM#tr|A0A7D4H604|A0A7D4H604_9MICC	57.99	16	16	0	0	0	0	0	246210						1	1	9	0	0	0	0	0	Homoserine lactone	14826	Nucleoside diphosphate kinase OS=Rothia dentocariosa OX=2047 GN=ndk PE=3 SV=1
255	145513	#CONTAM#tr|A0A7D4K945|A0A7D4K945_9MICC	57.98	10	10	0	0	0	0	0	10665						1	1	1	0	0	0	0	0		21552	Beta-mannosidase OS=Rothia dentocariosa OX=2047 GN=FOC60_01060 PE=4 SV=1
179	142868	#CONTAM#tr|F5H386|F5H386_HUMAN	57.82	1	0	0	0	0	1	0					14536		1	1	0	0	0	0	2	0		73956	Lactoperoxidase OS=Homo sapiens OX=9606 GN=LPO PE=1 SV=1
179	142867	#CONTAM#tr|B4E1M1|B4E1M1_HUMAN	57.82	1	0	0	0	0	1	0					14536		1	1	0	0	0	0	2	0		73926	cDNA FLJ60391 highly similar to Lactoperoxidase OS=Homo sapiens OX=9606 PE=2 SV=1
179	142869	#CONTAM#P22079|PERL_HUMAN	57.82	1	0	0	0	0	1	0					14536		1	1	0	0	0	0	2	0		80288	Lactoperoxidase OS=Homo sapiens OX=9606 GN=LPO PE=1 SV=2
179	143735	#CONTAM#tr|Q7Z2Y6|Q7Z2Y6_HUMAN	57.82	9	0	0	0	0	9	0					14536		1	1	0	0	0	0	2	0		10283	Uncharacterized protein DKFZp686G24255 (Fragment) OS=Homo sapiens OX=9606 GN=DKFZp686G24255 PE=2 SV=1
179	144178	#CONTAM#tr|B4DUH9|B4DUH9_HUMAN	57.82	5	0	0	0	0	5	0					14536		1	1	0	0	0	0	2	0		19910	cDNA FLJ50228 highly similar to Lactoperoxidase OS=Homo sapiens OX=9606 PE=2 SV=1
179	144182	#CONTAM#tr|A0A8C5V4I3|A0A8C5V4I3_MICMU	57.82	1	0	0	0	0	1	0					14536		1	1	0	0	0	0	2	0		70712	Lactoperoxidase OS=Microcebus murinus OX=30608 GN=LPO PE=4 SV=1
179	144184	#CONTAM#tr|A0A8B7GAC6|A0A8B7GAC6_MICMU	57.82	1	0	0	0	0	1	0					14536		1	1	0	0	0	0	2	0		80821	Lactoperoxidase OS=Microcebus murinus OX=30608 GN=LPO PE=4 SV=1
179	145569	#CONTAM#tr|J3KT11|J3KT11_HUMAN	57.82	9	0	0	0	0	9	0					14536		1	1	0	0	0	0	2	0		10299	Lactoperoxidase (Fragment) OS=Homo sapiens OX=9606 GN=LPO PE=1 SV=1
193	143124	#CONTAM#tr|A0A369ZBJ7|A0A369ZBJ7_AGGAP	57.76	8	0	0	0	0	8	0					303290		1	1	0	0	0	0	2	0	Oxidation (M)	16524	Peptidoglycan-associated lipoprotein OS=Aggregatibacter aphrophilus OX=732 GN=pal PE=3 SV=1
193	144386	#CONTAM#tr|A0A3M6NGQ2|A0A3M6NGQ2_AGGAP	57.76	8	0	0	0	0	8	0					303290		1	1	0	0	0	0	2	0	Oxidation (M)	16595	Peptidoglycan-associated lipoprotein OS=Aggregatibacter aphrophilus OX=732 GN=pal PE=3 SV=1
193	144385	#CONTAM#tr|A0A336N2B2|A0A336N2B2_AGGAP	57.76	8	0	0	0	0	8	0					303290		1	1	0	0	0	0	2	0	Oxidation (M)	16623	Peptidoglycan-associated lipoprotein OS=Aggregatibacter aphrophilus OX=732 GN=pal PE=3 SV=1
193	144384	#CONTAM#tr|A0A3S4QCH5|A0A3S4QCH5_AGGAP	57.76	8	0	0	0	0	8	0					303290		1	1	0	0	0	0	2	0	Oxidation (M)	16623	Peptidoglycan-associated lipoprotein OS=Aggregatibacter aphrophilus ATCC 33389 OX=985008 GN=pal PE=3 SV=1
193	145486	#CONTAM#tr|A0A8B2U8G7|A0A8B2U8G7_9PAST	57.76	8	0	0	0	0	8	0					303290		1	1	0	0	0	0	2	0	Oxidation (M)	16194	Peptidoglycan-associated lipoprotein OS=Aggregatibacter segnis OX=739 GN=pal PE=3 SV=1
256	145519	#CONTAM#tr|A0A2A8D754|A0A2A8D754_9MICC	57.23	11	11	0	0	0	0	0	25327						1	1	1	0	0	0	0	0		27795	Triosephosphate isomerase OS=Rothia dentocariosa OX=2047 GN=tpiA PE=3 SV=1
256	145518	#CONTAM#tr|A0A7D4HC61|A0A7D4HC61_9MICC	57.23	11	11	0	0	0	0	0	25327						1	1	1	0	0	0	0	0		27781	Triosephosphate isomerase OS=Rothia dentocariosa OX=2047 GN=tpiA PE=3 SV=1
256	145517	#CONTAM#tr|A0A3S4ZLM1|A0A3S4ZLM1_9MICC	57.23	11	11	0	0	0	0	0	25327						1	1	1	0	0	0	0	0		27883	Triosephosphate isomerase OS=Rothia dentocariosa OX=2047 GN=tpiA PE=3 SV=1
256	145516	#CONTAM#tr|A0A930KU85|A0A930KU85_9MICC	57.23	11	11	0	0	0	0	0	25327						1	1	1	0	0	0	0	0		27809	Triosephosphate isomerase OS=Rothia dentocariosa OX=2047 GN=tpiA PE=3 SV=1
256	145515	#CONTAM#tr|E3H220|E3H220_ROTDC	57.23	11	11	0	0	0	0	0	25327						1	1	1	0	0	0	0	0		27795	Triosephosphate isomerase OS=Rothia dentocariosa (strain ATCC 17931 / CDC X599 / XDIA) OX=762948 GN=tpiA PE=3 SV=1
228	143848	#CONTAM#tr|A0A4D5RAE2|A0A4D5RAE2_HUMAN	57.1	5	5	0	0	0	0	0	8591						1	1	1	0	0	0	0	0	Homoserine lactone	43148	Tr-type G domain-containing protein OS=Homo sapiens OX=9606 PE=3 SV=1
228	143847	#CONTAM#tr|Q96RE1|Q96RE1_HUMAN	57.1	5	5	0	0	0	0	0	8591						1	1	1	0	0	0	0	0	Homoserine lactone	43025	Translation elongation factor 1 alpha 1-like 14 OS=Homo sapiens OX=9606 GN=EEF1A1L14 PE=2 SV=1
228	143846	#CONTAM#tr|B4DNE0|B4DNE0_HUMAN	57.1	5	5	0	0	0	0	0	8591						1	1	1	0	0	0	0	0	Homoserine lactone	42596	cDNA FLJ52573 highly similar to Elongation factor 1-alpha 1 OS=Homo sapiens OX=9606 PE=2 SV=1
228	143845	#CONTAM#tr|Q53HR1|Q53HR1_HUMAN	57.1	5	5	0	0	0	0	0	8591						1	1	1	0	0	0	0	0	Homoserine lactone	39256	Eukaryotic translation elongation factor 1 alpha 1 variant (Fragment) OS=Homo sapiens OX=9606 PE=2 SV=1
228	143844	#CONTAM#tr|Q8IUB0|Q8IUB0_HUMAN	57.1	5	5	0	0	0	0	0	8591						1	1	1	0	0	0	0	0	Homoserine lactone	38669	CTCL tumor antigen HD-CL-08 OS=Homo sapiens OX=9606 PE=2 SV=1
228	143843	#CONTAM#tr|Q504Z0|Q504Z0_HUMAN	57.1	6	6	0	0	0	0	0	8591						1	1	1	0	0	0	0	0	Homoserine lactone	33242	EEF1A1 protein OS=Homo sapiens OX=9606 GN=EEF1A1 PE=2 SV=1
228	143842	#CONTAM#tr|B4E2C5|B4E2C5_HUMAN	57.1	6	6	0	0	0	0	0	8591						1	1	1	0	0	0	0	0	Homoserine lactone	33189	cDNA FLJ54032 highly similar to Elongation factor 1-alpha 1 OS=Homo sapiens OX=9606 PE=2 SV=1
228	143841	#CONTAM#tr|A0A4D5RAR2|A0A4D5RAR2_HUMAN	57.1	6	6	0	0	0	0	0	8591						1	1	1	0	0	0	0	0	Homoserine lactone	31888	Elongation factor 1-alpha 1 OS=Homo sapiens OX=9606 PE=4 SV=1
228	143840	#CONTAM#tr|Q6P4C9|Q6P4C9_HUMAN	57.1	6	6	0	0	0	0	0	8591						1	1	1	0	0	0	0	0	Homoserine lactone	31060	EEF1A1 protein (Fragment) OS=Homo sapiens OX=9606 GN=EEF1A1 PE=2 SV=1
228	143839	#CONTAM#tr|Q96CD8|Q96CD8_HUMAN	57.1	6	6	0	0	0	0	0	8591						1	1	1	0	0	0	0	0	Homoserine lactone	30700	EEF1A1 protein (Fragment) OS=Homo sapiens OX=9606 PE=2 SV=1
228	143838	#CONTAM#tr|Q6P082|Q6P082_HUMAN	57.1	7	7	0	0	0	0	0	8591						1	1	1	0	0	0	0	0	Homoserine lactone	26617	EEF1A1 protein (Fragment) OS=Homo sapiens OX=9606 GN=EEF1A1 PE=2 SV=1
228	143837	#CONTAM#tr|Q8TBL1|Q8TBL1_HUMAN	57.1	7	7	0	0	0	0	0	8591						1	1	1	0	0	0	0	0	Homoserine lactone	26488	EEF1A1 protein (Fragment) OS=Homo sapiens OX=9606 PE=2 SV=1
228	143836	#CONTAM#tr|Q96C29|Q96C29_HUMAN	57.1	7	7	0	0	0	0	0	8591						1	1	1	0	0	0	0	0	Homoserine lactone	26316	EEF1A1 protein (Fragment) OS=Homo sapiens OX=9606 PE=2 SV=1
228	143835	#CONTAM#tr|Q14222|Q14222_HUMAN	57.1	8	8	0	0	0	0	0	8591						1	1	1	0	0	0	0	0	Homoserine lactone	24196	EEF1A protein (Fragment) OS=Homo sapiens OX=9606 GN=EEF1A PE=2 SV=1
228	143834	#CONTAM#tr|A0A4D5RAB6|A0A4D5RAB6_HUMAN	57.1	8	8	0	0	0	0	0	8591						1	1	1	0	0	0	0	0	Homoserine lactone	23664	Elongation factor 1-alpha 1 OS=Homo sapiens OX=9606 PE=4 SV=1
228	143858	#CONTAM#tr|Q53HM9|Q53HM9_HUMAN	57.1	4	4	0	0	0	0	0	8591						1	1	1	0	0	0	0	0	Homoserine lactone	50142	Elongation factor 1-alpha (Fragment) OS=Homo sapiens OX=9606 PE=2 SV=1
228	143857	#CONTAM#tr|Q53HR5|Q53HR5_HUMAN	57.1	4	4	0	0	0	0	0	8591						1	1	1	0	0	0	0	0	Homoserine lactone	50125	Elongation factor 1-alpha (Fragment) OS=Homo sapiens OX=9606 PE=2 SV=1
228	143856	#CONTAM#tr|Q6IPT9|Q6IPT9_HUMAN	57.1	4	4	0	0	0	0	0	8591						1	1	1	0	0	0	0	0	Homoserine lactone	50185	Elongation factor 1-alpha OS=Homo sapiens OX=9606 GN=EEF1A1 PE=2 SV=1
228	143855	#CONTAM#tr|Q53HQ7|Q53HQ7_HUMAN	57.1	4	4	0	0	0	0	0	8591						1	1	1	0	0	0	0	0	Homoserine lactone	50199	Elongation factor 1-alpha (Fragment) OS=Homo sapiens OX=9606 PE=2 SV=1
228	143854	#CONTAM#tr|Q53GE9|Q53GE9_HUMAN	57.1	4	4	0	0	0	0	0	8591						1	1	1	0	0	0	0	0	Homoserine lactone	50111	Elongation factor 1-alpha (Fragment) OS=Homo sapiens OX=9606 PE=2 SV=1
228	143853	#CONTAM#tr|Q53G85|Q53G85_HUMAN	57.1	4	4	0	0	0	0	0	8591						1	1	1	0	0	0	0	0	Homoserine lactone	50113	Elongation factor 1-alpha (Fragment) OS=Homo sapiens OX=9606 PE=2 SV=1
228	143852	#CONTAM#tr|Q6IPS9|Q6IPS9_HUMAN	57.1	4	4	0	0	0	0	0	8591						1	1	1	0	0	0	0	0	Homoserine lactone	50141	Elongation factor 1-alpha OS=Homo sapiens OX=9606 GN=EEF1A1 PE=2 SV=1
228	143851	#CONTAM#tr|Q53G89|Q53G89_HUMAN	57.1	4	4	0	0	0	0	0	8591						1	1	1	0	0	0	0	0	Homoserine lactone	46894	Elongation factor 1-alpha (Fragment) OS=Homo sapiens OX=9606 PE=2 SV=1
228	143850	#CONTAM#tr|Q9NZS6|Q9NZS6_HUMAN	57.1	4	4	0	0	0	0	0	8591						1	1	1	0	0	0	0	0	Homoserine lactone	46269	Elongation factor 1-alpha (Fragment) OS=Homo sapiens OX=9606 PE=2 SV=1
228	143849	#CONTAM#tr|A0A4D5RAN2|A0A4D5RAN2_HUMAN	57.1	4	4	0	0	0	0	0	8591						1	1	1	0	0	0	0	0	Homoserine lactone	44785	Tr-type G domain-containing protein OS=Homo sapiens OX=9606 PE=3 SV=1
228	145522	#CONTAM#tr|Q9H2I7|Q9H2I7_HUMAN	57.1	4	4	0	0	0	0	0	8591						1	1	1	0	0	0	0	0	Homoserine lactone	46417	Elongation factor 1-alpha OS=Homo sapiens OX=9606 PE=2 SV=1
228	145521	#CONTAM#tr|A0A4D5RA69|A0A4D5RA69_HUMAN	57.1	8	8	0	0	0	0	0	8591						1	1	1	0	0	0	0	0	Homoserine lactone	25382	Tr-type G domain-containing protein OS=Homo sapiens OX=9606 PE=3 SV=1
228	145520	#CONTAM#tr|A0A4D5RAB8|A0A4D5RAB8_HUMAN	57.1	8	8	0	0	0	0	0	8591						1	1	1	0	0	0	0	0	Homoserine lactone	24103	Tr-type G domain-containing protein OS=Homo sapiens OX=9606 PE=4 SV=1
110	145523	#CONTAM#tr|G3V3A0|G3V3A0_HUMAN	56.89	6	6	6	0	0	0	0	108910	46935					1	1	5	2	0	0	0	0	Homoserine lactone	23406	Serpin family A member 3 OS=Homo sapiens OX=9606 GN=SERPINA3 PE=1 SV=1
110	145524	#CONTAM#tr|A0A977TIE0|A0A977TIE0_HUMAN	56.89	5	5	5	0	0	0	0	108910	46935					1	1	5	2	0	0	0	0	Homoserine lactone	29949	Serpin A3 isoform N OS=Homo sapiens OX=9606 GN=SERPINA3 PE=2 SV=1
110	145529	#CONTAM#tr|A0A024R6P0|A0A024R6P0_HUMAN	56.89	3	3	3	0	0	0	0	108910	46935					1	1	5	2	0	0	0	0	Homoserine lactone	47651	Serpin peptidase inhibitor clade A (Alpha-1 antiproteinase antitrypsin) member 3 isoform CRA_c OS=Homo sapiens OX=9606 GN=SERPINA3 PE=3 SV=1
110	145528	#CONTAM#P01011|AACT_HUMAN	56.89	3	3	3	0	0	0	0	108910	46935					1	1	5	2	0	0	0	0	Homoserine lactone	47651	Alpha-1-antichymotrypsin OS=Homo sapiens OX=9606 GN=SERPINA3 PE=1 SV=2
110	145530	#CONTAM#tr|B3KS79|B3KS79_HUMAN	56.89	3	3	3	0	0	0	0	108910	46935					1	1	5	2	0	0	0	0	Homoserine lactone	50628	cDNA FLJ35730 fis clone TESTI2003131 highly similar to ALPHA-1-ANTICHYMOTRYPSIN OS=Homo sapiens OX=9606 PE=2 SV=1
152	145527	#CONTAM#tr|A0A7D4H6D2|A0A7D4H6D2_9MICC	56.78	6	6	0	0	0	0	0	58563						1	1	4	0	0	0	0	0		46975	Phosphoglucosamine mutase OS=Rothia dentocariosa OX=2047 GN=glmM PE=3 SV=1
152	145526	#CONTAM#tr|E3H5N6|E3H5N6_ROTDC	56.78	6	6	0	0	0	0	0	58563						1	1	4	0	0	0	0	0		47005	Phosphoglucosamine mutase OS=Rothia dentocariosa (strain ATCC 17931 / CDC X599 / XDIA) OX=762948 GN=glmM PE=3 SV=1
152	145525	#CONTAM#tr|A0A2A8D8A6|A0A2A8D8A6_9MICC	56.78	6	6	0	0	0	0	0	58563						1	1	4	0	0	0	0	0		46947	Phosphoglucosamine mutase OS=Rothia dentocariosa OX=2047 GN=glmM PE=3 SV=1
247	144394	#CONTAM#tr|A0A2A8D4V5|A0A2A8D4V5_9MICC	56.54	3	3	0	0	0	0	0	8710.2						1	1	1	0	0	0	0	0		47642	M18 family aminopeptidase OS=Rothia dentocariosa OX=2047 GN=CRM92_07635 PE=3 SV=1
247	144393	#CONTAM#tr|A0A5F0M2V0|A0A5F0M2V0_9MICC	56.54	3	3	0	0	0	0	0	8710.2						1	1	1	0	0	0	0	0		47604	M18 family aminopeptidase OS=Rothia dentocariosa OX=2047 GN=FOC60_00435 PE=3 SV=1
247	144392	#CONTAM#tr|E3H405|E3H405_ROTDC	56.54	3	3	0	0	0	0	0	8710.2						1	1	1	0	0	0	0	0		47546	M18 family aminopeptidase OS=Rothia dentocariosa (strain ATCC 17931 / CDC X599 / XDIA) OX=762948 GN=HMPREF0733_11090 PE=3 SV=1
247	144391	#CONTAM#tr|A0A930KMJ4|A0A930KMJ4_9MICC	56.54	3	3	0	0	0	0	0	8710.2						1	1	1	0	0	0	0	0		47568	M18 family aminopeptidase OS=Rothia dentocariosa OX=2047 GN=HXO56_03700 PE=3 SV=1
247	144390	#CONTAM#tr|A0A448UY82|A0A448UY82_9MICC	56.54	3	3	0	0	0	0	0	8710.2						1	1	1	0	0	0	0	0		47528	M18 family aminopeptidase OS=Rothia dentocariosa OX=2047 GN=apeB PE=3 SV=1
247	144396	#CONTAM#tr|A0A930KDS8|A0A930KDS8_9MICC	56.54	3	3	0	0	0	0	0	8710.2						1	1	1	0	0	0	0	0		47326	M18 family aminopeptidase OS=Rothia dentocariosa OX=2047 GN=HXO54_07865 PE=3 SV=1
247	144395	#CONTAM#tr|A0A930KTN1|A0A930KTN1_9MICC	56.54	3	3	0	0	0	0	0	8710.2						1	1	1	0	0	0	0	0		47326	M18 family aminopeptidase OS=Rothia dentocariosa OX=2047 GN=HXO55_08415 PE=3 SV=1
223	142840	#CONTAM#tr|A0A448UTR8|A0A448UTR8_9MICC	56.46	5	5	0	0	0	0	0	5304.3						1	1	1	0	0	0	0	0	Homoserine lactone	47850	Tryptophan synthase beta chain OS=Rothia dentocariosa OX=2047 GN=trpB PE=3 SV=1
223	142839	#CONTAM#tr|A0A2A8D6Y2|A0A2A8D6Y2_9MICC	56.46	5	5	0	0	0	0	0	5304.3						1	1	1	0	0	0	0	0	Homoserine lactone	47835	Tryptophan synthase beta chain OS=Rothia dentocariosa OX=2047 GN=trpB PE=3 SV=1
223	142838	#CONTAM#tr|E3H1Q6|E3H1Q6_ROTDC	56.46	5	5	0	0	0	0	0	5304.3						1	1	1	0	0	0	0	0	Homoserine lactone	47831	Tryptophan synthase beta chain OS=Rothia dentocariosa (strain ATCC 17931 / CDC X599 / XDIA) OX=762948 GN=trpB PE=3 SV=1
226	143585	#CONTAM#tr|E3H055|E3H055_ROTDC	56.12	3	3	0	0	0	0	0	18994						1	1	1	0	0	0	0	0	Homoserine lactone	57245	Tat pathway signal sequence domain protein OS=Rothia dentocariosa (strain ATCC 17931 / CDC X599 / XDIA) OX=762948 GN=HMPREF0733_10404 PE=4 SV=1
226	143584	#CONTAM#tr|A0A2A8D8Y6|A0A2A8D8Y6_9MICC	56.12	3	3	0	0	0	0	0	18994						1	1	1	0	0	0	0	0	Homoserine lactone	57286	Sodium-dependent transporter OS=Rothia dentocariosa OX=2047 GN=CRM92_04870 PE=4 SV=1
226	143583	#CONTAM#tr|A0A448UW54|A0A448UW54_9MICC	56.12	3	3	0	0	0	0	0	18994						1	1	1	0	0	0	0	0	Homoserine lactone	57274	Na+-dependent transporters of the SNF family OS=Rothia dentocariosa OX=2047 GN=NCTC10918_01448 PE=4 SV=1
226	143582	#CONTAM#tr|A0A5F0M833|A0A5F0M833_9MICC	56.12	3	3	0	0	0	0	0	18994						1	1	1	0	0	0	0	0	Homoserine lactone	57254	Sodium-dependent transporter OS=Rothia dentocariosa OX=2047 GN=FOC60_07865 PE=4 SV=1
226	145532	#CONTAM#tr|A0A930KUQ2|A0A930KUQ2_9MICC	56.12	3	3	0	0	0	0	0	18994						1	1	1	0	0	0	0	0	Homoserine lactone	57454	Sodium-dependent transporter OS=Rothia dentocariosa OX=2047 GN=HXO55_04255 PE=4 SV=1
226	145531	#CONTAM#tr|A0A930PC41|A0A930PC41_9MICC	56.12	4	4	0	0	0	0	0	18994						1	1	1	0	0	0	0	0	Homoserine lactone	41289	Sodium-dependent transporter (Fragment) OS=Rothia dentocariosa OX=2047 GN=HXO54_06945 PE=4 SV=1
126	143078	#CONTAM#tr|A0A930KJA1|A0A930KJA1_9MICC	56.05	3	3	0	0	0	0	0	16777						1	1	6	0	0	0	0	0	Homoserine lactone	53606	Sodium/proline symporter OS=Rothia dentocariosa OX=2047 GN=putP PE=3 SV=1
126	144080	#CONTAM#tr|E3H068|E3H068_ROTDC	56.05	3	3	0	0	0	0	0	16777						1	1	6	0	0	0	0	0	Homoserine lactone	53589	Sodium/proline symporter OS=Rothia dentocariosa (strain ATCC 17931 / CDC X599 / XDIA) OX=762948 GN=putP PE=3 SV=1
126	144079	#CONTAM#tr|A0A2A8D8Z6|A0A2A8D8Z6_9MICC	56.05	3	3	0	0	0	0	0	16777						1	1	6	0	0	0	0	0	Homoserine lactone	53607	Sodium/proline symporter OS=Rothia dentocariosa OX=2047 GN=putP PE=3 SV=1
126	144078	#CONTAM#tr|A0A930KBW9|A0A930KBW9_9MICC	56.05	3	3	0	0	0	0	0	16777						1	1	6	0	0	0	0	0	Homoserine lactone	46099	Sodium/proline symporter (Fragment) OS=Rothia dentocariosa OX=2047 GN=putP PE=3 SV=1
126	144081	#CONTAM#tr|A0A930PHP1|A0A930PHP1_9MICC	56.05	3	3	0	0	0	0	0	16777						1	1	6	0	0	0	0	0	Homoserine lactone	55217	Sodium/proline symporter OS=Rothia dentocariosa OX=2047 GN=putP PE=3 SV=1
168	143459	#CONTAM#tr|E3H2U1|E3H2U1_ROTDC	55.79	14	14	0	0	0	0	0	57797						1	1	3	0	0	0	0	0	Homoserine lactone	13222	MIHF OS=Rothia dentocariosa (strain ATCC 17931 / CDC X599 / XDIA) OX=762948 GN=HMPREF0733_11987 PE=4 SV=1
168	143458	#CONTAM#tr|A0A2I1VN93|A0A2I1VN93_9MICC	55.79	14	14	0	0	0	0	0	57797						1	1	3	0	0	0	0	0	Homoserine lactone	13195	DNA-binding protein OS=Rothia dentocariosa OX=2047 GN=FOC60_04850 PE=4 SV=1
168	143457	#CONTAM#tr|A0A2A8D879|A0A2A8D879_9MICC	55.79	14	14	0	0	0	0	0	57797						1	1	3	0	0	0	0	0	Homoserine lactone	13221	DNA-binding protein OS=Rothia dentocariosa OX=2047 GN=CRM92_01855 PE=4 SV=1
206	145546	#CONTAM#tr|A0A930KK09|A0A930KK09_9MICC	55.09	5	5	0	0	0	0	0	35400						1	1	2	0	0	0	0	0	Homoserine lactone	37615	Glycine oxidase ThiO OS=Rothia dentocariosa OX=2047 GN=thiO PE=4 SV=1
206	145545	#CONTAM#tr|A0A930PHN2|A0A930PHN2_9MICC	55.09	5	5	0	0	0	0	0	35400						1	1	2	0	0	0	0	0	Homoserine lactone	37585	Glycine oxidase ThiO OS=Rothia dentocariosa OX=2047 GN=thiO PE=4 SV=1
206	145544	#CONTAM#tr|E3H563|E3H563_ROTDC	55.09	5	5	0	0	0	0	0	35400						1	1	2	0	0	0	0	0	Homoserine lactone	37661	Glycine oxidase ThiO OS=Rothia dentocariosa (strain ATCC 17931 / CDC X599 / XDIA) OX=762948 GN=thiO PE=4 SV=1
206	145543	#CONTAM#tr|A0A7D4LK29|A0A7D4LK29_9MICC	55.09	5	5	0	0	0	0	0	35400						1	1	2	0	0	0	0	0	Homoserine lactone	37587	Glycine oxidase ThiO OS=Rothia dentocariosa OX=2047 GN=thiO PE=4 SV=1
206	145542	#CONTAM#tr|A0A2A8D5B2|A0A2A8D5B2_9MICC	55.09	5	5	0	0	0	0	0	35400						1	1	2	0	0	0	0	0	Homoserine lactone	37506	Glycine oxidase ThiO OS=Rothia dentocariosa OX=2047 GN=thiO PE=4 SV=1
206	145541	#CONTAM#tr|A0A3S5AHX3|A0A3S5AHX3_9MICC	55.09	6	6	0	0	0	0	0	35400						1	1	2	0	0	0	0	0	Homoserine lactone	31958	Glycine oxidase OS=Rothia dentocariosa OX=2047 GN=thiO PE=4 SV=1
182	143302	#CONTAM#tr|A0A5F0M9L5|A0A5F0M9L5_9MICC	54.9	2	2	0	0	0	0	0	54819						1	1	2	0	0	0	0	0	Homoserine lactone	153549	Non-ribosomal peptide synthetase OS=Rothia dentocariosa OX=2047 GN=FOC60_05705 PE=4 SV=1
182	143358	#CONTAM#tr|A0A2A8D7N4|A0A2A8D7N4_9MICC	54.9	2	2	0	0	0	0	0	54819						1	1	2	0	0	0	0	0	Homoserine lactone	153843	Non-ribosomal peptide synthetase OS=Rothia dentocariosa OX=2047 GN=CRM92_02735 PE=4 SV=1
182	143357	#CONTAM#tr|E3H3Q0|E3H3Q0_ROTDC	54.9	2	2	0	0	0	0	0	54819						1	1	2	0	0	0	0	0	Homoserine lactone	153577	AMP-binding enzyme OS=Rothia dentocariosa (strain ATCC 17931 / CDC X599 / XDIA) OX=762948 GN=HMPREF0733_12162 PE=4 SV=1
182	144470	#CONTAM#tr|A0A3S5C0Y5|A0A3S5C0Y5_9MICC	54.9	4	4	0	0	0	0	0	54819						1	1	2	0	0	0	0	0	Homoserine lactone	68905	Dimodular nonribosomal peptide synthase OS=Rothia dentocariosa OX=2047 GN=dhbF_1 PE=4 SV=1
234	142761	#CONTAM#tr|A0A2A8D8D8|A0A2A8D8D8_9MICC	54.85	9	9	0	0	0	0	0	3628.2						1	1	1	0	0	0	0	0		17353	Small ribosomal subunit protein uS7 OS=Rothia dentocariosa OX=2047 GN=rpsG PE=3 SV=1
234	142760	#CONTAM#tr|E3GZN3|E3GZN3_ROTDC	54.85	9	9	0	0	0	0	0	3628.2						1	1	1	0	0	0	0	0		17353	Small ribosomal subunit protein uS7 OS=Rothia dentocariosa (strain ATCC 17931 / CDC X599 / XDIA) OX=762948 GN=rpsG PE=3 SV=1
251	154813	#CONTAM#tr|A0A7J6EC16|A0A7J6EC16_CANSA	54.51	4	0	0	0	0	4	0					0		1	1	0	0	0	0	1	0	Oxidation (M)	25106	HD/PDEase domain-containing protein OS=Cannabis sativa OX=3483 GN=F8388_025980 PE=4 SV=1
100	145642	#CONTAM#tr|A0A7X5UYH2|A0A7X5UYH2_9SPHN	54.37	9	0	9	0	0	0	0		47776					1	1	0	9	0	0	0	0	Homoserine lactone	23141	Superoxide dismutase OS=Sphingomonas leidyi OX=68569 GN=FHR20_000893 PE=3 SV=1
208	144026	#CONTAM#tr|F9MM05|F9MM05_STRMT	54.36	1	0	0	0	0	1	0					58238		1	1	0	0	0	0	2	0		147636	Gram positive anchor (Fragment) OS=Streptococcus mitis SK569 OX=1035187 GN=HMPREF9959_0568 PE=4 SV=1
208	144151	#CONTAM#tr|A0A0X8UWX2|A0A0X8UWX2_STRMT	54.36	0	0	0	0	0	0	0					58238		1	1	0	0	0	0	2	0		459207	Gram-positive cocci surface proteins LPxTG domain-containing protein OS=Streptococcus mitis OX=28037 GN=AXK38_03885 PE=4 SV=1
208	145581	#CONTAM#tr|A0A6I1U111|A0A6I1U111_STRMT	54.36	4	0	0	0	0	4	0					58238		1	1	0	0	0	0	2	0		33194	DUF1542 domain-containing protein (Fragment) OS=Streptococcus mitis OX=28037 GN=GEZ84_10750 PE=4 SV=1
208	145582	#CONTAM#tr|A0A081PVC9|A0A081PVC9_STRMT	54.36	1	0	0	0	0	1	0					58238		1	1	0	0	0	0	2	0		149356	LPXTG-motif cell wall anchor domain protein OS=Streptococcus mitis OX=28037 GN=SK629_1280 PE=4 SV=1
209	145645	#CONTAM#tr|A0A7X5V1R9|A0A7X5V1R9_9SPHN	52.94	3	0	3	0	0	0	0		20159					1	1	0	2	0	0	0	0	Homoserine lactone	53281	Cell division protein FtsZ OS=Sphingomonas leidyi OX=68569 GN=ftsZ PE=3 SV=1
197	143060	#CONTAM#tr|A0A8B7GT92|A0A8B7GT92_MICMU	52.24	8	0	0	0	0	8	0					20421		1	1	0	0	0	0	2	0		18562	Cathelicidin antimicrobial peptide OS=Microcebus murinus OX=30608 GN=CAMP PE=3 SV=1
197	144205	#CONTAM#tr|J3KNB4|J3KNB4_HUMAN	52.24	8	0	0	0	0	8	0					20421		1	1	0	0	0	0	2	0		19591	Cathelicidin antimicrobial peptide OS=Homo sapiens OX=9606 GN=CAMP PE=1 SV=1
197	144204	#CONTAM#P49913|CAMP_HUMAN	52.24	8	0	0	0	0	8	0					20421		1	1	0	0	0	0	2	0		19301	Cathelicidin antimicrobial peptide OS=Homo sapiens OX=9606 GN=CAMP PE=1 SV=1
197	144203	#CONTAM#tr|A0A384NPR0|A0A384NPR0_HUMAN	52.24	8	0	0	0	0	8	0					20421		1	1	0	0	0	0	2	0		19301	Cathelicidin antimicrobial peptide OS=Homo sapiens OX=9606 PE=2 SV=1
134	143280	#CONTAM#tr|A0A7X5V3C1|A0A7X5V3C1_9SPHN	52.23	9	0	9	0	0	0	0		0					1	1	0	5	0	0	0	0	Homoserine lactone	23211	Small ribosomal subunit protein uS4 OS=Sphingomonas leidyi OX=68569 GN=rpsD PE=3 SV=1
181	146007	#CONTAM#tr|A0A8C7KSG8|A0A8C7KSG8_ONCKI	52.1	2	0	2	0	0	0	0		87858					1	1	0	2	0	0	0	0	Mutation	57159	Alpha-amylase OS=Oncorhynchus kisutch OX=8019 GN=LOC109909964 PE=3 SV=1
181	146008	#CONTAM#tr|A0A8C7L1I8|A0A8C7L1I8_ONCKI	52.1	2	0	2	0	0	0	0		87858					1	1	0	2	0	0	0	0	Mutation	57419	Alpha-amylase OS=Oncorhynchus kisutch OX=8019 GN=LOC109909964 PE=3 SV=1
181	146009	#CONTAM#tr|A0A8C7N712|A0A8C7N712_ONCKI	52.1	2	0	2	0	0	0	0		87858					1	1	0	2	0	0	0	0	Mutation	57256	Alpha-amylase OS=Oncorhynchus kisutch OX=8019 GN=LOC109909964 PE=3 SV=1
181	146010	#CONTAM#tr|A0A8C7KS36|A0A8C7KS36_ONCKI	52.1	2	0	2	0	0	0	0		87858					1	1	0	2	0	0	0	0	Mutation	57956	Alpha-amylase OS=Oncorhynchus kisutch OX=8019 GN=LOC109909964 PE=3 SV=1
181	146011	#CONTAM#tr|A0A8C7KPR7|A0A8C7KPR7_ONCKI	52.1	2	0	2	0	0	0	0		87858					1	1	0	2	0	0	0	0	Mutation	58518	Alpha-amylase OS=Oncorhynchus kisutch OX=8019 GN=LOC109909964 PE=3 SV=1
181	146012	#CONTAM#tr|A0A8C7KKW8|A0A8C7KKW8_ONCKI	52.1	2	0	2	0	0	0	0		87858					1	1	0	2	0	0	0	0	Mutation	58317	Alpha-amylase OS=Oncorhynchus kisutch OX=8019 GN=LOC109909964 PE=3 SV=1
181	146013	#CONTAM#tr|A0A8C7N6E7|A0A8C7N6E7_ONCKI	52.1	2	0	2	0	0	0	0		87858					1	1	0	2	0	0	0	0	Mutation	59326	Alpha-amylase OS=Oncorhynchus kisutch OX=8019 GN=LOC109909964 PE=3 SV=1
181	146014	#CONTAM#tr|A0A8C7KKF0|A0A8C7KKF0_ONCKI	52.1	2	0	2	0	0	0	0		87858					1	1	0	2	0	0	0	0	Mutation	59730	Alpha-amylase OS=Oncorhynchus kisutch OX=8019 GN=LOC109909964 PE=3 SV=1
181	146015	#CONTAM#tr|A0A8C7N723|A0A8C7N723_ONCKI	52.1	2	0	2	0	0	0	0		87858					1	1	0	2	0	0	0	0	Mutation	60399	Alpha-amylase OS=Oncorhynchus kisutch OX=8019 GN=LOC109909964 PE=3 SV=1
167	142834	#CONTAM#tr|E3GZM3|E3GZM3_ROTDC	52.1	4	0	0	0	4	4	0				19071	8646.1		1	1	0	0	0	2	1	0		30638	Large ribosomal subunit protein uL2 OS=Rothia dentocariosa (strain ATCC 17931 / CDC X599 / XDIA) OX=762948 GN=rplB PE=3 SV=1
167	142833	#CONTAM#tr|A0A2A8D8D4|A0A2A8D8D4_9MICC	52.1	4	0	0	0	4	4	0				19071	8646.1		1	1	0	0	0	2	1	0		30638	Large ribosomal subunit protein uL2 OS=Rothia dentocariosa OX=2047 GN=rplB PE=3 SV=1
167	145583	#CONTAM#tr|A0A930PK38|A0A930PK38_9MICC	52.1	19	0	0	0	19	19	0				19071	8646.1		1	1	0	0	0	2	1	0		7215	50S ribosomal protein L2 (Fragment) OS=Rothia dentocariosa OX=2047 GN=HXO56_11125 PE=4 SV=1
167	145584	#CONTAM#tr|A0A371Q5U5|A0A371Q5U5_STRIH	52.1	4	0	0	0	4	4	0				19071	8646.1		1	1	0	0	0	2	1	0		30479	Large ribosomal subunit protein uL2 OS=Streptomyces inhibens OX=2293571 GN=rplB PE=3 SV=1
245	143966	#CONTAM#tr|S7XI37|S7XI37_STRMT	51.46	11	0	0	0	0	11	0					25620		1	1	0	0	0	0	1	0	Oxidation (M)	15277	Galactose-6-phosphate isomerase subunit LacA OS=Streptococcus mitis 18/56 OX=1340485 GN=lacA PE=3 SV=1
245	143965	#CONTAM#tr|I0T0V5|I0T0V5_STRMT	51.46	11	0	0	0	0	11	0					25620		1	1	0	0	0	0	1	0	Oxidation (M)	15277	Galactose-6-phosphate isomerase subunit LacA OS=Streptococcus mitis SK575 OX=1095736 GN=lacA PE=3 SV=1
245	143964	#CONTAM#tr|S7XNQ6|S7XNQ6_STRMT	51.46	11	0	0	0	0	11	0					25620		1	1	0	0	0	0	1	0	Oxidation (M)	15277	Galactose-6-phosphate isomerase subunit LacA OS=Streptococcus mitis 29/42 OX=1340486 GN=lacA PE=3 SV=1
245	143963	#CONTAM#tr|F9P165|F9P165_STRMT	51.46	11	0	0	0	0	11	0					25620		1	1	0	0	0	0	1	0	Oxidation (M)	15277	Galactose-6-phosphate isomerase subunit LacA OS=Streptococcus mitis bv. 2 str. F0392 OX=768726 GN=lacA PE=3 SV=1
245	143962	#CONTAM#tr|V8I828|V8I828_STRMT	51.46	11	0	0	0	0	11	0					25620		1	1	0	0	0	0	1	0	Oxidation (M)	15277	Galactose-6-phosphate isomerase subunit LacA OS=Streptococcus mitis 21/39 OX=1415765 GN=lacA PE=3 SV=1
245	143961	#CONTAM#tr|A0A4U9YJW2|A0A4U9YJW2_STRMT	51.46	11	0	0	0	0	11	0					25620		1	1	0	0	0	0	1	0	Oxidation (M)	15321	Galactose-6-phosphate isomerase subunit LacA OS=Streptococcus mitis OX=28037 GN=lacA PE=3 SV=1
245	143960	#CONTAM#tr|A0A3R9I8I7|A0A3R9I8I7_STRMT	51.46	11	0	0	0	0	11	0					25620		1	1	0	0	0	0	1	0	Oxidation (M)	15286	Galactose-6-phosphate isomerase subunit LacA OS=Streptococcus mitis OX=28037 GN=lacA PE=3 SV=1
245	143959	#CONTAM#tr|A0A4U1LAP7|A0A4U1LAP7_STRMT	51.46	11	0	0	0	0	11	0					25620		1	1	0	0	0	0	1	0	Oxidation (M)	15291	Galactose-6-phosphate isomerase subunit LacA OS=Streptococcus mitis OX=28037 GN=lacA PE=3 SV=1
245	143958	#CONTAM#tr|E1LL81|E1LL81_STRMT	51.46	11	0	0	0	0	11	0					25620		1	1	0	0	0	0	1	0	Oxidation (M)	15277	Galactose-6-phosphate isomerase subunit LacA OS=Streptococcus mitis SK564 OX=585203 GN=lacA PE=3 SV=1
245	143957	#CONTAM#tr|A0A7X1V457|A0A7X1V457_STRMT	51.46	11	0	0	0	0	11	0					25620		1	1	0	0	0	0	1	0	Oxidation (M)	15381	Galactose-6-phosphate isomerase subunit LacA OS=Streptococcus mitis OX=28037 GN=lacA PE=3 SV=1
245	143956	#CONTAM#tr|R0N970|R0N970_STRMT	51.46	11	0	0	0	0	11	0					25620		1	1	0	0	0	0	1	0	Oxidation (M)	15277	Galactose-6-phosphate isomerase subunit LacA OS=Streptococcus mitis 11/5 OX=1239792 GN=lacA PE=3 SV=1
245	143955	#CONTAM#tr|E1LS85|E1LS85_STRMT	51.46	11	0	0	0	0	11	0					25620		1	1	0	0	0	0	1	0	Oxidation (M)	15277	Galactose-6-phosphate isomerase subunit LacA OS=Streptococcus mitis SK597 OX=585204 GN=lacA PE=3 SV=1
245	143954	#CONTAM#tr|I0T406|I0T406_STRMT	51.46	11	0	0	0	0	11	0					25620		1	1	0	0	0	0	1	0	Oxidation (M)	15277	Galactose-6-phosphate isomerase subunit LacA OS=Streptococcus mitis SK579 OX=1095737 GN=lacA PE=3 SV=1
245	143953	#CONTAM#tr|F9HLS1|F9HLS1_STRMT	51.46	11	0	0	0	0	11	0					25620		1	1	0	0	0	0	1	0	Oxidation (M)	15276	Galactose-6-phosphate isomerase subunit LacA OS=Streptococcus mitis SK1080 OX=1008453 GN=lacA PE=3 SV=1
245	143952	#CONTAM#tr|R0P3C4|R0P3C4_STRMT	51.46	11	0	0	0	0	11	0					25620		1	1	0	0	0	0	1	0	Oxidation (M)	15277	Galactose-6-phosphate isomerase subunit LacA OS=Streptococcus mitis 13/39 OX=1239793 GN=lacA PE=3 SV=1
245	143951	#CONTAM#tr|S7X7N0|S7X7N0_STRMT	51.46	11	0	0	0	0	11	0					25620		1	1	0	0	0	0	1	0	Oxidation (M)	15277	Galactose-6-phosphate isomerase subunit LacA OS=Streptococcus mitis 17/34 OX=1340484 GN=lacA PE=3 SV=1
245	143950	#CONTAM#tr|E0PR70|E0PR70_STRMT	51.46	11	0	0	0	0	11	0					25620		1	1	0	0	0	0	1	0	Oxidation (M)	15277	Galactose-6-phosphate isomerase subunit LacA OS=Streptococcus mitis ATCC 6249 OX=864567 GN=lacA PE=3 SV=1
245	143949	#CONTAM#tr|A0A081SCN7|A0A081SCN7_STRMT	51.46	11	0	0	0	0	11	0					25620		1	1	0	0	0	0	1	0	Oxidation (M)	15277	Galactose-6-phosphate isomerase subunit LacA OS=Streptococcus mitis OX=28037 GN=lacA PE=3 SV=1
245	143948	#CONTAM#tr|V8IAA6|V8IAA6_STRMT	51.46	11	0	0	0	0	11	0					25620		1	1	0	0	0	0	1	0	Oxidation (M)	15277	Galactose-6-phosphate isomerase subunit LacA OS=Streptococcus mitis 27/7 OX=1415766 GN=lacA PE=3 SV=1
245	143947	#CONTAM#tr|A0A2I1U018|A0A2I1U018_STRMT	51.46	11	0	0	0	0	11	0					25620		1	1	0	0	0	0	1	0	Oxidation (M)	15305	Galactose-6-phosphate isomerase subunit LacA OS=Streptococcus mitis OX=28037 GN=lacA PE=3 SV=1
245	143946	#CONTAM#tr|A0A7G1IT49|A0A7G1IT49_STRMT	51.46	11	0	0	0	0	11	0					25620		1	1	0	0	0	0	1	0	Oxidation (M)	15307	Galactose-6-phosphate isomerase subunit LacA OS=Streptococcus mitis OX=28037 GN=lacA PE=3 SV=1
245	143945	#CONTAM#tr|F9HCB8|F9HCB8_STRMT	51.46	11	0	0	0	0	11	0					25620		1	1	0	0	0	0	1	0	Oxidation (M)	15277	Galactose-6-phosphate isomerase subunit LacA OS=Streptococcus mitis SK1073 OX=1008452 GN=lacA PE=3 SV=1
245	145595	#CONTAM#tr|F9MJS6|F9MJS6_STRMT	51.46	11	0	0	0	0	11	0					25620		1	1	0	0	0	0	1	0	Oxidation (M)	15261	Galactose-6-phosphate isomerase subunit LacA OS=Streptococcus mitis SK569 OX=1035187 GN=lacA PE=3 SV=1
245	145594	#CONTAM#tr|D3H8S8|D3H8S8_STRM6	51.46	11	0	0	0	0	11	0					25620		1	1	0	0	0	0	1	0	Oxidation (M)	15227	Galactose-6-phosphate isomerase subunit LacA OS=Streptococcus mitis (strain B6) OX=365659 GN=lacA PE=3 SV=1
245	145593	#CONTAM#tr|A0A081QFS8|A0A081QFS8_STRMT	51.46	11	0	0	0	0	11	0					25620		1	1	0	0	0	0	1	0	Oxidation (M)	15261	Galactose-6-phosphate isomerase subunit LacA OS=Streptococcus mitis OX=28037 GN=lacA PE=3 SV=1
245	145592	#CONTAM#tr|A0A9Q9QZX1|A0A9Q9QZX1_STREE	51.46	11	0	0	0	0	11	0					25620		1	1	0	0	0	0	1	0	Oxidation (M)	15275	Galactose-6-phosphate isomerase subunit LacA OS=Streptococcus pneumoniae OX=1313 GN=lacA PE=4 SV=1
245	145591	#CONTAM#tr|A0A3R9IG33|A0A3R9IG33_STRMT	51.46	11	0	0	0	0	11	0					25620		1	1	0	0	0	0	1	0	Oxidation (M)	15307	Galactose-6-phosphate isomerase subunit LacA OS=Streptococcus mitis OX=28037 GN=lacA PE=3 SV=1
245	145590	#CONTAM#tr|I0SGN4|I0SGN4_STRMT	51.46	11	0	0	0	0	11	0					25620		1	1	0	0	0	0	1	0	Oxidation (M)	15261	Galactose-6-phosphate isomerase subunit LacA OS=Streptococcus mitis SK616 OX=1095735 GN=lacA PE=3 SV=1
235	142975	#CONTAM#tr|A0A7D4HJ85|A0A7D4HJ85_9MICC	51.07	4	4	0	0	0	0	0	11149						1	1	1	0	0	0	0	0	Homoserine lactone	28182	CDP-alcohol phosphatidyltransferase family protein OS=Rothia dentocariosa OX=2047 GN=FOC60_02320 PE=3 SV=1
235	142974	#CONTAM#tr|E3GZW4|E3GZW4_ROTDC	51.07	4	4	0	0	0	0	0	11149						1	1	1	0	0	0	0	0	Homoserine lactone	28192	Tat pathway signal sequence domain protein OS=Rothia dentocariosa (strain ATCC 17931 / CDC X599 / XDIA) OX=762948 GN=HMPREF0733_11477 PE=3 SV=1
235	142973	#CONTAM#tr|A0A2A8D5P0|A0A2A8D5P0_9MICC	51.07	4	4	0	0	0	0	0	11149						1	1	1	0	0	0	0	0	Homoserine lactone	28157	CDP-alcohol phosphatidyltransferase OS=Rothia dentocariosa OX=2047 GN=CRM92_06290 PE=3 SV=1
235	142976	#CONTAM#tr|A0A3S5BU36|A0A3S5BU36_9MICC	51.07	4	4	0	0	0	0	0	11149						1	1	1	0	0	0	0	0	Homoserine lactone	28877	sn-1 2-diacylglycerol ethanolamine- and cholinephosphotranferases OS=Rothia dentocariosa OX=2047 GN=NCTC10918_00115 PE=3 SV=1
244	143798	#CONTAM#P0DJI8|SAA1_HUMAN	50.97	12	0	0	0	0	0	12						4840.1	1	1	0	0	0	0	0	1		13532	Serum amyloid A-1 protein OS=Homo sapiens OX=9606 GN=SAA1 PE=1 SV=1
244	145605	#CONTAM#tr|A0A0D5ZZZ2|A0A0D5ZZZ2_HUMAN	50.97	11	0	0	0	0	0	11						4840.1	1	1	0	0	0	0	0	1		15366	Serum amyloid A protein OS=Homo sapiens OX=9606 GN=SAA2-SAA3 PE=3 SV=1
244	145604	#CONTAM#tr|D3DQX7|D3DQX7_HUMAN	50.97	12	0	0	0	0	0	12						4840.1	1	1	0	0	0	0	0	1		13562	Serum amyloid A protein OS=Homo sapiens OX=9606 GN=SAA1 PE=3 SV=1
244	145603	#CONTAM#P0DJI9|SAA2_HUMAN	50.97	12	0	0	0	0	0	12						4840.1	1	1	0	0	0	0	0	1		13527	Serum amyloid A-2 protein OS=Homo sapiens OX=9606 GN=SAA2 PE=1 SV=1
244	145602	#CONTAM#tr|E9PQD6|E9PQD6_HUMAN	50.97	12	0	0	0	0	0	12						4840.1	1	1	0	0	0	0	0	1		13546	Serum amyloid A protein OS=Homo sapiens OX=9606 GN=SAA1 PE=1 SV=1
244	145601	#CONTAM#tr|G3V1D9|G3V1D9_HUMAN	50.97	13	0	0	0	0	0	13						4840.1	1	1	0	0	0	0	0	1		12658	Serum amyloid A protein OS=Homo sapiens OX=9606 GN=SAA2 PE=1 SV=1
244	145600	#CONTAM#tr|E9PR14|E9PR14_HUMAN	50.97	19	0	0	0	0	0	19						4840.1	1	1	0	0	0	0	0	1		8952	Serum amyloid A protein OS=Homo sapiens OX=9606 GN=SAA2 PE=1 SV=1
244	145599	#CONTAM#tr|A0A0D6A0A8|A0A0D6A0A8_HUMAN	50.97	19	0	0	0	0	0	19						4840.1	1	1	0	0	0	0	0	1		8708	Serum amyloid A protein OS=Homo sapiens OX=9606 GN=SAA2-SAA3 PE=3 SV=1
244	145598	#CONTAM#tr|A0A3B3ISW8|A0A3B3ISW8_HUMAN	50.97	19	0	0	0	0	0	19						4840.1	1	1	0	0	0	0	0	1		8508	Serum amyloid A protein OS=Homo sapiens OX=9606 GN=SAA1 PE=1 SV=1
244	145597	#CONTAM#tr|Q15423|Q15423_HUMAN	50.97	23	0	0	0	0	0	23						4840.1	1	1	0	0	0	0	0	1		7079	Serum amyloid A protein (Fragment) OS=Homo sapiens OX=9606 PE=2 SV=1
244	145606	#CONTAM#tr|A0A096LPE2|A0A096LPE2_HUMAN	50.97	7	0	0	0	0	0	7						4840.1	1	1	0	0	0	0	0	1		23353	SAA2-SAA4 readthrough OS=Homo sapiens OX=9606 GN=SAA2-SAA4 PE=3 SV=1
248	144952	#CONTAM#tr|A0A5F0M630|A0A5F0M630_9MICC	50.62	4	0	0	0	4	0	0				28648			1	1	0	0	0	1	0	0		53036	Hydrolase OS=Rothia dentocariosa OX=2047 GN=FOC60_07850 PE=4 SV=1
192	143010	#CONTAM#tr|E3H4V4|E3H4V4_ROTDC	50.23	5	5	0	0	0	0	0	41905						1	1	2	0	0	0	0	0	Homoserine lactone	42725	Uroporphyrinogen decarboxylase OS=Rothia dentocariosa (strain ATCC 17931 / CDC X599 / XDIA) OX=762948 GN=hemE PE=3 SV=1
192	143862	#CONTAM#tr|A0A2A8D8K7|A0A2A8D8K7_9MICC	50.23	5	5	0	0	0	0	0	41905						1	1	2	0	0	0	0	0	Homoserine lactone	42810	Uroporphyrinogen decarboxylase OS=Rothia dentocariosa OX=2047 GN=hemE PE=3 SV=1
192	143861	#CONTAM#tr|A0A930L010|A0A930L010_9MICC	50.23	5	5	0	0	0	0	0	41905						1	1	2	0	0	0	0	0	Homoserine lactone	41228	Uroporphyrinogen decarboxylase OS=Rothia dentocariosa OX=2047 GN=hemE PE=3 SV=1
192	144711	#CONTAM#tr|A0A3S4Y3X9|A0A3S4Y3X9_9MICC	50.23	9	9	0	0	0	0	0	41905						1	1	2	0	0	0	0	0	Homoserine lactone	23435	Uroporphyrinogen decarboxylase OS=Rothia dentocariosa OX=2047 GN=hemE_2 PE=4 SV=1
192	145636	#CONTAM#tr|A0A7D4GQH3|A0A7D4GQH3_9MICC	50.23	5	5	0	0	0	0	0	41905						1	1	2	0	0	0	0	0	Homoserine lactone	42814	Uroporphyrinogen decarboxylase OS=Rothia dentocariosa OX=2047 GN=hemE PE=3 SV=1
220	142786	#CONTAM#tr|A0A2A8D6B0|A0A2A8D6B0_9MICC	50.11	21	0	0	0	21	0	0				5141.5			1	1	0	0	0	1	0	0		6649	Large ribosomal subunit protein bL33 OS=Rothia dentocariosa OX=2047 GN=rpmG PE=3 SV=1
220	142785	#CONTAM#tr|E3H531|E3H531_ROTDC	50.11	21	0	0	0	21	0	0				5141.5			1	1	0	0	0	1	0	0		6649	Large ribosomal subunit protein bL33 OS=Rothia dentocariosa (strain ATCC 17931 / CDC X599 / XDIA) OX=762948 GN=rpmG PE=3 SV=1
220	145630	#CONTAM#tr|A0A371PYT7|A0A371PYT7_STRIH	50.11	22	0	0	0	22	0	0				5141.5			1	1	0	0	0	1	0	0		6446	Large ribosomal subunit protein bL33 OS=Streptomyces inhibens OX=2293571 GN=rpmG PE=3 SV=1
219	145054	#CONTAM#tr|A0A8C7JC66|A0A8C7JC66_ONCKI	50.04	1	1	0	0	0	0	0	11581						1	1	1	0	0	0	0	0		213600	Afadin adherens junction formation factor OS=Oncorhynchus kisutch OX=8019 GN=AFDN PE=4 SV=1
219	145055	#CONTAM#tr|A0A8C7MW07|A0A8C7MW07_ONCKI	50.04	1	1	0	0	0	0	0	11581						1	1	1	0	0	0	0	0		214715	Afadin adherens junction formation factor OS=Oncorhynchus kisutch OX=8019 GN=AFDN PE=4 SV=1
219	145056	#CONTAM#tr|A0A8C7JIM4|A0A8C7JIM4_ONCKI	50.04	1	1	0	0	0	0	0	11581						1	1	1	0	0	0	0	0		215440	Afadin adherens junction formation factor OS=Oncorhynchus kisutch OX=8019 GN=AFDN PE=4 SV=1
219	145913	#CONTAM#tr|A0A8C7J640|A0A8C7J640_ONCKI	50.04	1	1	0	0	0	0	0	11581						1	1	1	0	0	0	0	0		217779	Afadin adherens junction formation factor OS=Oncorhynchus kisutch OX=8019 GN=AFDN PE=4 SV=1
219	148897	#CONTAM#tr|A0A8C7MWF1|A0A8C7MWF1_ONCKI	50.04	1	1	0	0	0	0	0	11581						1	1	1	0	0	0	0	0		192151	Afadin adherens junction formation factor OS=Oncorhynchus kisutch OX=8019 GN=AFDN PE=4 SV=1
219	148898	#CONTAM#tr|A0A8C7J880|A0A8C7J880_ONCKI	50.04	1	1	0	0	0	0	0	11581						1	1	1	0	0	0	0	0		198238	Afadin adherens junction formation factor OS=Oncorhynchus kisutch OX=8019 GN=AFDN PE=4 SV=1
219	148899	#CONTAM#tr|A0A8C7J6W5|A0A8C7J6W5_ONCKI	50.04	1	1	0	0	0	0	0	11581						1	1	1	0	0	0	0	0		204101	Afadin adherens junction formation factor OS=Oncorhynchus kisutch OX=8019 GN=AFDN PE=4 SV=1
219	148900	#CONTAM#tr|A0A8C7MWG6|A0A8C7MWG6_ONCKI	50.04	1	1	0	0	0	0	0	11581						1	1	1	0	0	0	0	0		216483	Afadin adherens junction formation factor OS=Oncorhynchus kisutch OX=8019 GN=AFDN PE=4 SV=1
219	151690	#CONTAM#tr|A0A8C7JBD0|A0A8C7JBD0_ONCKI	50.04	1	1	0	0	0	0	0	11581						1	1	1	0	0	0	0	0		185187	Afadin adherens junction formation factor OS=Oncorhynchus kisutch OX=8019 GN=AFDN PE=4 SV=1
207	143833	#CONTAM#tr|A0A7D4GV38|A0A7D4GV38_9MICC	49.94	4	4	0	0	0	0	0	25233						1	1	2	0	0	0	0	0	Homoserine lactone	34793	Iron-siderophore ABC transporter substrate-binding protein OS=Rothia dentocariosa OX=2047 GN=FOC60_00600 PE=4 SV=1
207	145637	#CONTAM#tr|A0A930KIK4|A0A930KIK4_9MICC	49.94	4	4	0	0	0	0	0	25233						1	1	2	0	0	0	0	0	Homoserine lactone	37287	Iron-siderophore ABC transporter substrate-binding protein OS=Rothia dentocariosa OX=2047 GN=HXO56_03525 PE=4 SV=1
160	142720	#CONTAM#tr|A0A1Y1W3Y3|A0A1Y1W3Y3_9FUNG	49.73	4	4	0	0	0	0	0	140470						1	1	3	0	0	0	0	0	Homoserine lactone	41580	Actin/actin-like protein OS=Anaeromyces robustus OX=1754192 GN=BCR32DRAFT_272528 PE=3 SV=1
240	155089	#CONTAM#tr|A0A6N9YHI6|A0A6N9YHI6_9ACTN	49.28	15	15	0	0	0	0	0	33979						1	1	1	0	0	0	0	0	Mutation	14960	Large ribosomal subunit protein uL11 OS=Phytoactinopolyspora alkaliphila OX=1783498 GN=rplK PE=3 SV=1
159	142903	#CONTAM#tr|A0A2V2X7I0|A0A2V2X7I0_TRYCR	49.27	0	0	0	0	0	0	0			99574				1	1	0	0	3	0	0	0		337437	Putative inositol 1 4 5-trisphosphate receptor OS=Trypanosoma cruzi OX=5693 GN=C3747_21g342 PE=4 SV=1
159	142902	#CONTAM#tr|Q4DBL7|Q4DBL7_TRYCC	49.27	0	0	0	0	0	0	0			99574				1	1	0	0	3	0	0	0		337362	Inositol 1 4 5-trisphosphate receptor OS=Trypanosoma cruzi (strain CL Brener) OX=353153 GN=Tc00.1047053509461.90 PE=4 SV=1
159	142901	#CONTAM#tr|K7ZR76|K7ZR76_TRYCR	49.27	0	0	0	0	0	0	0			99574				1	1	0	0	3	0	0	0		337437	Inositol 1 4 5-trisphosphate receptor OS=Trypanosoma cruzi OX=5693 PE=4 SV=1
159	142905	#CONTAM#tr|A0A7J6YDH5|A0A7J6YDH5_TRYCR	49.27	0	0	0	0	0	0	0			99574				1	1	0	0	3	0	0	0		337737	Inositol 1 4 5-trisphosphate receptor OS=Trypanosoma cruzi OX=5693 GN=ECC02_002032 PE=4 SV=1
159	142904	#CONTAM#tr|A0A2V2WU96|A0A2V2WU96_TRYCR	49.27	0	0	0	0	0	0	0			99574				1	1	0	0	3	0	0	0		337693	Putative inositol 1 4 5-trisphosphate receptor OS=Trypanosoma cruzi OX=5693 GN=C3747_53g200 PE=4 SV=1
159	142906	#CONTAM#tr|A0A2V2VLN4|A0A2V2VLN4_TRYCR	49.27	0	0	0	0	0	0	0			99574				1	1	0	0	3	0	0	0		337506	Putative inositol 1 4 5-trisphosphate receptor OS=Trypanosoma cruzi OX=5693 GN=C4B63_16g293 PE=4 SV=1
159	143000	#CONTAM#tr|Q4CVC2|Q4CVC2_TRYCC	49.27	1	0	0	1	0	0	0			99574				1	1	0	0	3	0	0	0		104488	Uncharacterized protein (Fragment) OS=Trypanosoma cruzi (strain CL Brener) OX=353153 GN=Tc00.1047053510509.9 PE=4 SV=1
106	143077	#CONTAM#tr|S6BGF9|S6BGF9_HUMAN	49.05	5	0	0	0	0	5	0					56619		1	1	0	0	0	0	8	0		22743	IgG L chain OS=Homo sapiens OX=9606 PE=2 SV=1
106	143616	#CONTAM#tr|Q6GMV8|Q6GMV8_HUMAN	49.05	4	0	0	0	0	4	0					56619		1	1	0	0	0	0	8	0		24910	Ig-like domain-containing protein OS=Homo sapiens OX=9606 PE=2 SV=1
106	144254	#CONTAM#P0DOY2|IGLC2_HUMAN	49.05	9	0	0	0	0	9	0					56619		1	1	0	0	0	0	8	0		11294	Immunoglobulin lambda constant 2 OS=Homo sapiens OX=9606 GN=IGLC2 PE=1 SV=1
106	144253	#CONTAM#P0DOY3|IGLC3_HUMAN	49.05	9	0	0	0	0	9	0					56619		1	1	0	0	0	0	8	0		11266	Immunoglobulin lambda constant 3 OS=Homo sapiens OX=9606 GN=IGLC3 PE=1 SV=1
106	144252	#CONTAM#tr|Q8TCJ5|Q8TCJ5_HUMAN	49.05	9	0	0	0	0	9	0					56619		1	1	0	0	0	0	8	0		11266	Uncharacterized protein DKFZp667J0810 (Fragment) OS=Homo sapiens OX=9606 GN=DKFZp667J0810 PE=2 SV=1
106	144255	#CONTAM#tr|Q6PJR7|Q6PJR7_HUMAN	49.05	7	0	0	0	0	7	0					56619		1	1	0	0	0	0	8	0		14678	IGL@ protein OS=Homo sapiens OX=9606 GN=IGL@ PE=1 SV=1
106	144257	#CONTAM#tr|S6B286|S6B286_HUMAN	49.05	5	0	0	0	0	5	0					56619		1	1	0	0	0	0	8	0		22872	IgG L chain OS=Homo sapiens OX=9606 PE=2 SV=1
106	144256	#CONTAM#tr|S6AWE6|S6AWE6_HUMAN	49.05	5	0	0	0	0	5	0					56619		1	1	0	0	0	0	8	0		22906	IgG L chain OS=Homo sapiens OX=9606 PE=2 SV=1
106	144259	#CONTAM#tr|S6BAR0|S6BAR0_HUMAN	49.05	5	0	0	0	0	5	0					56619		1	1	0	0	0	0	8	0		23122	IgG L chain OS=Homo sapiens OX=9606 PE=2 SV=1
106	144258	#CONTAM#tr|S6BAN6|S6BAN6_HUMAN	49.05	5	0	0	0	0	5	0					56619		1	1	0	0	0	0	8	0		22920	IgG L chain OS=Homo sapiens OX=9606 PE=2 SV=1
106	144262	#CONTAM#tr|S6BAP8|S6BAP8_HUMAN	49.05	5	0	0	0	0	5	0					56619		1	1	0	0	0	0	8	0		22852	IgG L chain OS=Homo sapiens OX=9606 PE=2 SV=1
106	144261	#CONTAM#tr|S6B2B0|S6B2B0_HUMAN	49.05	5	0	0	0	0	5	0					56619		1	1	0	0	0	0	8	0		23117	IgG L chain OS=Homo sapiens OX=9606 PE=2 SV=1
106	144260	#CONTAM#tr|S6C4S2|S6C4S2_HUMAN	49.05	5	0	0	0	0	5	0					56619		1	1	0	0	0	0	8	0		22861	IgG L chain OS=Homo sapiens OX=9606 PE=2 SV=1
106	144263	#CONTAM#tr|Q8N5F4|Q8N5F4_HUMAN	49.05	4	0	0	0	0	4	0					56619		1	1	0	0	0	0	8	0		24961	IGL@ protein OS=Homo sapiens OX=9606 GN=IGL@ PE=1 SV=1
106	144266	#CONTAM#tr|Q7Z2U7|Q7Z2U7_HUMAN	49.05	4	0	0	0	0	4	0					56619		1	1	0	0	0	0	8	0		25015	Ig-like domain-containing protein OS=Homo sapiens OX=9606 PE=2 SV=1
106	144265	#CONTAM#tr|Q6GMW3|Q6GMW3_HUMAN	49.05	4	0	0	0	0	4	0					56619		1	1	0	0	0	0	8	0		24654	IGL@ protein OS=Homo sapiens OX=9606 GN=IGL@ PE=1 SV=1
106	144264	#CONTAM#tr|Q8N355|Q8N355_HUMAN	49.05	4	0	0	0	0	4	0					56619		1	1	0	0	0	0	8	0		24793	IGL@ protein OS=Homo sapiens OX=9606 GN=IGL@ PE=1 SV=1
106	144272	#CONTAM#tr|Q6PJG0|Q6PJG0_HUMAN	49.05	4	0	0	0	0	4	0					56619		1	1	0	0	0	0	8	0		24632	Ig-like domain-containing protein OS=Homo sapiens OX=9606 PE=1 SV=1
106	144271	#CONTAM#tr|Q567P1|Q567P1_HUMAN	49.05	4	0	0	0	0	4	0					56619		1	1	0	0	0	0	8	0		24800	IGL@ protein OS=Homo sapiens OX=9606 GN=IGL@ PE=1 SV=1
106	144270	#CONTAM#tr|Q6IN99|Q6IN99_HUMAN	49.05	4	0	0	0	0	4	0					56619		1	1	0	0	0	0	8	0		24888	IGL@ protein OS=Homo sapiens OX=9606 GN=IGL@ PE=2 SV=1
106	144269	#CONTAM#tr|S6BGD6|S6BGD6_HUMAN	49.05	4	0	0	0	0	4	0					56619		1	1	0	0	0	0	8	0		24824	IgG L chain OS=Homo sapiens OX=9606 PE=1 SV=1
106	144268	#CONTAM#tr|A0A5E4|A0A5E4_HUMAN	49.05	4	0	0	0	0	4	0					56619		1	1	0	0	0	0	8	0		24747	Ig-like domain-containing protein OS=Homo sapiens OX=9606 PE=2 SV=1
106	144267	#CONTAM#tr|A2NUT2|A2NUT2_HUMAN	49.05	4	0	0	0	0	4	0					56619		1	1	0	0	0	0	8	0		24655	Lambda-chain (AA -20 to 215) OS=Homo sapiens OX=9606 PE=1 SV=1
106	144277	#CONTAM#tr|Q6PIQ7|Q6PIQ7_HUMAN	49.05	4	0	0	0	0	4	0					56619		1	1	0	0	0	0	8	0		25021	IGL@ protein OS=Homo sapiens OX=9606 GN=IGL@ PE=1 SV=1
106	144276	#CONTAM#tr|Q6GMX3|Q6GMX3_HUMAN	49.05	4	0	0	0	0	4	0					56619		1	1	0	0	0	0	8	0		24700	IGL@ protein OS=Homo sapiens OX=9606 GN=IGL@ PE=2 SV=1
106	144275	#CONTAM#tr|Q6IPQ0|Q6IPQ0_HUMAN	49.05	4	0	0	0	0	4	0					56619		1	1	0	0	0	0	8	0		24824	IGL@ protein OS=Homo sapiens OX=9606 GN=IGL@ PE=1 SV=1
106	144274	#CONTAM#tr|Q8NEJ1|Q8NEJ1_HUMAN	49.05	4	0	0	0	0	4	0					56619		1	1	0	0	0	0	8	0		25024	Ig-like domain-containing protein OS=Homo sapiens OX=9606 PE=2 SV=1
106	144273	#CONTAM#tr|Q6GMX4|Q6GMX4_HUMAN	49.05	4	0	0	0	0	4	0					56619		1	1	0	0	0	0	8	0		24810	IGL@ protein OS=Homo sapiens OX=9606 GN=IGL@ PE=1 SV=1
106	145646	#CONTAM#tr|S6C4Q9|S6C4Q9_HUMAN	49.05	5	0	0	0	0	5	0					56619		1	1	0	0	0	0	8	0		22858	IgG L chain OS=Homo sapiens OX=9606 PE=2 SV=1
106	145647	#CONTAM#tr|Q5FWF9|Q5FWF9_HUMAN	49.05	4	0	0	0	0	4	0					56619		1	1	0	0	0	0	8	0		24795	IGL@ protein OS=Homo sapiens OX=9606 GN=IGL@ PE=1 SV=1
188	142812	#CONTAM#P25311|ZA2G_HUMAN	49.02	3	0	0	0	0	3	0					37504		1	1	0	0	0	0	2	0		34259	Zinc-alpha-2-glycoprotein OS=Homo sapiens OX=9606 GN=AZGP1 PE=1 SV=2
188	142811	#CONTAM#tr|A0A140VK00|A0A140VK00_HUMAN	49.02	3	0	0	0	0	3	0					37504		1	1	0	0	0	0	2	0		34259	Testicular tissue protein Li 227 OS=Homo sapiens OX=9606 PE=2 SV=1
137	145648	#CONTAM#tr|K7EM90|K7EM90_HUMAN	49.02	7	7	0	0	0	0	0	137650						1	1	5	0	0	0	0	0	Homoserine lactone	21020	phosphopyruvate hydratase (Fragment) OS=Homo sapiens OX=9606 GN=ENO1 PE=1 SV=1
137	145651	#CONTAM#tr|A0A024R4F1|A0A024R4F1_HUMAN	49.02	3	3	0	0	0	0	0	137650						1	1	5	0	0	0	0	0	Homoserine lactone	47169	phosphopyruvate hydratase OS=Homo sapiens OX=9606 GN=HEL-S-17 PE=2 SV=1
137	145650	#CONTAM#tr|A0A2R8Y6G6|A0A2R8Y6G6_HUMAN	49.02	3	3	0	0	0	0	0	137650						1	1	5	0	0	0	0	0	Homoserine lactone	47327	phosphopyruvate hydratase OS=Homo sapiens OX=9606 GN=ENO1 PE=1 SV=1
137	145649	#CONTAM#P06733|ENOA_HUMAN	49.02	3	3	0	0	0	0	0	137650						1	1	5	0	0	0	0	0	Homoserine lactone	47169	Alpha-enolase OS=Homo sapiens OX=9606 GN=ENO1 PE=1 SV=2
259	145756	#CONTAM#tr|A0A8C7CXW6|A0A8C7CXW6_ONCKI	48.9	2	0	0	2	0	0	0			28315				1	1	0	0	1	0	0	0		50854	WAS/WASL-interacting protein family member 2-like OS=Oncorhynchus kisutch OX=8019 GN=LOC109865756 PE=4 SV=1
189	143423	#CONTAM#tr|A0A448UTP2|A0A448UTP2_9MICC	48.67	3	3	0	0	0	0	0	10914						1	1	2	0	0	0	0	0		44924	3 4-dihydroxy-2-butanone 4-phosphate synthase OS=Rothia dentocariosa OX=2047 GN=ribBA_1 PE=3 SV=1
189	144958	#CONTAM#tr|A0A7D4LF80|A0A7D4LF80_9MICC	48.67	3	3	0	0	0	0	0	10914						1	1	2	0	0	0	0	0		44914	3 4-dihydroxy-2-butanone-4-phosphate synthase OS=Rothia dentocariosa OX=2047 GN=ribB PE=4 SV=1
189	144957	#CONTAM#tr|A0A2A8D705|A0A2A8D705_9MICC	48.67	3	3	0	0	0	0	0	10914						1	1	2	0	0	0	0	0		44984	3 4-dihydroxy-2-butanone 4-phosphate synthase OS=Rothia dentocariosa OX=2047 GN=ribB PE=3 SV=1
189	144959	#CONTAM#tr|E3H1P9|E3H1P9_ROTDC	48.67	3	3	0	0	0	0	0	10914						1	1	2	0	0	0	0	0		49260	3 4-dihydroxy-2-butanone 4-phosphate synthase OS=Rothia dentocariosa (strain ATCC 17931 / CDC X599 / XDIA) OX=762948 GN=ribE PE=3 SV=1
225	143287	#CONTAM#tr|B2R564|B2R564_HUMAN	48.61	13	0	0	0	0	0	13						11701	1	1	0	0	0	0	0	1		14117	Submaxillary gland androgen regulated protein 3 homolog A (Mouse) OS=Homo sapiens OX=9606 GN=SMR3A PE=2 SV=1
205	142941	#CONTAM#tr|A0A2A8D5U0|A0A2A8D5U0_9MICC	48.53	5	5	0	0	0	0	0	48151						1	1	2	0	0	0	0	0	Homoserine lactone	29634	Small ribosomal subunit protein uS2 OS=Rothia dentocariosa OX=2047 GN=rpsB PE=3 SV=1
205	142940	#CONTAM#tr|E3H097|E3H097_ROTDC	48.53	5	5	0	0	0	0	0	48151						1	1	2	0	0	0	0	0	Homoserine lactone	29634	Small ribosomal subunit protein uS2 OS=Rothia dentocariosa (strain ATCC 17931 / CDC X599 / XDIA) OX=762948 GN=rpsB PE=3 SV=1
205	143931	#CONTAM#tr|A0A930KL35|A0A930KL35_9MICC	48.53	5	5	0	0	0	0	0	48151						1	1	2	0	0	0	0	0	Homoserine lactone	30155	Small ribosomal subunit protein uS2 OS=Rothia dentocariosa OX=2047 GN=rpsB PE=3 SV=1
221	142890	#CONTAM#tr|A0A2A8D743|A0A2A8D743_9MICC	47.4	5	5	0	0	0	0	0	60057						1	1	1	0	0	0	0	0	Homoserine lactone	53303	Putrescine oxidase OS=Rothia dentocariosa OX=2047 GN=CRM92_01625 PE=4 SV=1
221	142909	#CONTAM#tr|A0A3S4YKE5|A0A3S4YKE5_9MICC	47.4	5	5	0	0	0	0	0	60057						1	1	1	0	0	0	0	0	Homoserine lactone	53317	Putrescine oxidase OS=Rothia dentocariosa OX=2047 GN=puo PE=4 SV=1
221	142908	#CONTAM#tr|E3H2G4|E3H2G4_ROTDC	47.4	5	5	0	0	0	0	0	60057						1	1	1	0	0	0	0	0	Homoserine lactone	53346	Amine oxidase (Flavin-containing) OS=Rothia dentocariosa (strain ATCC 17931 / CDC X599 / XDIA) OX=762948 GN=HMPREF0733_11940 PE=4 SV=1
221	142907	#CONTAM#tr|A0A7D4GPN8|A0A7D4GPN8_9MICC	47.4	5	5	0	0	0	0	0	60057						1	1	1	0	0	0	0	0	Homoserine lactone	53346	FAD-dependent oxidoreductase OS=Rothia dentocariosa OX=2047 GN=FOC60_04620 PE=4 SV=1
202	143630	#CONTAM#tr|A0A2A8D5Z2|A0A2A8D5Z2_9MICC	46.92	1	1	0	0	0	0	0	17153						1	1	2	0	0	0	0	0	Homoserine lactone	124616	Uncharacterized protein OS=Rothia dentocariosa OX=2047 GN=CRM92_05840 PE=4 SV=1
184	143138	#CONTAM#tr|A0A8C7MMU3|A0A8C7MMU3_ONCKI	46.82	1	0	0	1	0	0	0			73955				1	1	0	0	2	0	0	0		156269	Protein cordon-bleu-like OS=Oncorhynchus kisutch OX=8019 GN=LOC109901703 PE=4 SV=1
184	143162	#CONTAM#tr|A0A8C7I1L9|A0A8C7I1L9_ONCKI	46.82	1	0	0	1	0	0	0			73955				1	1	0	0	2	0	0	0		159277	Protein cordon-bleu-like OS=Oncorhynchus kisutch OX=8019 GN=LOC109901703 PE=4 SV=1
184	143353	#CONTAM#tr|A0A8C7MMV3|A0A8C7MMV3_ONCKI	46.82	1	0	0	1	0	0	0			73955				1	1	0	0	2	0	0	0		151580	Protein cordon-bleu-like OS=Oncorhynchus kisutch OX=8019 GN=LOC109901703 PE=4 SV=1
184	143355	#CONTAM#tr|A0A8C7I3Z0|A0A8C7I3Z0_ONCKI	46.82	1	0	0	1	0	0	0			73955				1	1	0	0	2	0	0	0		157647	Protein cordon-bleu-like OS=Oncorhynchus kisutch OX=8019 GN=LOC109901703 PE=4 SV=1
184	143406	#CONTAM#tr|A0A8C7I1T6|A0A8C7I1T6_ONCKI	46.82	1	0	0	1	0	0	0			73955				1	1	0	0	2	0	0	0		161304	Protein cordon-bleu-like OS=Oncorhynchus kisutch OX=8019 GN=LOC109901703 PE=4 SV=1
184	143413	#CONTAM#tr|A0A8X6I5B0|A0A8X6I5B0_TRICU	46.82	1	0	0	1	0	0	0			73955				1	1	0	0	2	0	0	0		69231	CTF/NF-I domain-containing protein OS=Trichonephila clavata OX=2740835 GN=NFIX PE=3 SV=1
184	144350	#CONTAM#tr|A0A6V7MDB1|A0A6V7MDB1_9HYME	46.82	17	0	0	17	0	0	0			73955				1	1	0	0	2	0	0	0		5280	Uncharacterized protein (Fragment) OS=Bracon brevicornis OX=1563983 GN=BBRV_LOCUS127486 PE=4 SV=1
184	144777	#CONTAM#tr|A0A8C7I1Y2|A0A8C7I1Y2_ONCKI	46.82	1	0	0	1	0	0	0			73955				1	1	0	0	2	0	0	0		162258	Protein cordon-bleu-like OS=Oncorhynchus kisutch OX=8019 GN=LOC109901703 PE=4 SV=1
184	145908	#CONTAM#tr|A0A834JUP0|A0A834JUP0_VESVU	46.82	2	0	0	2	0	0	0			73955				1	1	0	0	2	0	0	0		50990	Uncharacterized protein OS=Vespula vulgaris OX=7454 GN=HZH66_009132 PE=4 SV=1
194	145717	#CONTAM#tr|A0A7X5ZX35|A0A7X5ZX35_9SPHN	46.5	5	0	5	0	0	0	0		20508					1	1	0	2	0	0	0	0	Homoserine lactone	56525	Phage tail sheath family protein OS=Sphingomonas leidyi OX=68569 GN=FHR20_003392 PE=3 SV=1
191	142939	#CONTAM#tr|A0A7X5V082|A0A7X5V082_9SPHN	46.34	4	0	0	0	0	4	0					0		1	1	0	0	0	0	2	0		26621	Biopolymer transport protein ExbB OS=Sphingomonas leidyi OX=68569 GN=FHR20_001793 PE=3 SV=1
229	142938	#CONTAM#tr|F9P0T7|F9P0T7_STRMT	46.22	11	0	0	0	0	11	0					3712.7		1	1	0	0	0	0	1	0		9631	DNA-binding protein HU OS=Streptococcus mitis bv. 2 str. F0392 OX=768726 GN=hup PE=3 SV=1
229	142937	#CONTAM#tr|A0A3R9JYW6|A0A3R9JYW6_STRMT	46.22	11	0	0	0	0	11	0					3712.7		1	1	0	0	0	0	1	0		9618	DNA-binding protein HU OS=Streptococcus mitis OX=28037 GN=hup PE=3 SV=1
229	142936	#CONTAM#tr|A0A428CV20|A0A428CV20_STRMT	46.22	11	0	0	0	0	11	0					3712.7		1	1	0	0	0	0	1	0		9636	DNA-binding protein HU OS=Streptococcus mitis OX=28037 GN=hup PE=3 SV=1
229	142935	#CONTAM#tr|F9LUD7|F9LUD7_STRMT	46.22	11	0	0	0	0	11	0					3712.7		1	1	0	0	0	0	1	0		9631	DNA-binding protein HU OS=Streptococcus mitis bv. 2 str. SK95 OX=1000588 GN=hupA PE=3 SV=1
229	142934	#CONTAM#tr|E0PQZ1|E0PQZ1_STRMT	46.22	11	0	0	0	0	11	0					3712.7		1	1	0	0	0	0	1	0		9631	DNA-binding protein HU OS=Streptococcus mitis ATCC 6249 OX=864567 GN=hup PE=3 SV=1
229	142933	#CONTAM#tr|A0A3R9JTV2|A0A3R9JTV2_STRMT	46.22	11	0	0	0	0	11	0					3712.7		1	1	0	0	0	0	1	0		9631	DNA-binding protein HU OS=Streptococcus mitis OX=28037 GN=hup PE=3 SV=1
229	143614	#CONTAM#tr|A0A081QY43|A0A081QY43_STRMT	46.22	11	0	0	0	0	11	0					3712.7		1	1	0	0	0	0	1	0		9590	DNA-binding protein HU OS=Streptococcus mitis OX=28037 GN=hup PE=3 SV=1
229	143613	#CONTAM#tr|S7YYR0|S7YYR0_STRMT	46.22	11	0	0	0	0	11	0					3712.7		1	1	0	0	0	0	1	0		9645	DNA-binding protein HU OS=Streptococcus mitis 29/42 OX=1340486 GN=M060_02205 PE=3 SV=1
229	143612	#CONTAM#tr|A0A139PRL9|A0A139PRL9_STRMT	46.22	11	0	0	0	0	11	0					3712.7		1	1	0	0	0	0	1	0		9650	DNA-binding protein HU OS=Streptococcus mitis OX=28037 GN=SMIDD26_01060 PE=3 SV=1
229	143611	#CONTAM#tr|A0A1X1KF26|A0A1X1KF26_STRMT	46.22	11	0	0	0	0	11	0					3712.7		1	1	0	0	0	0	1	0		9634	DNA-binding protein HU OS=Streptococcus mitis OX=28037 GN=B7695_10345 PE=3 SV=1
229	143610	#CONTAM#tr|V8I884|V8I884_STRMT	46.22	11	0	0	0	0	11	0					3712.7		1	1	0	0	0	0	1	0		9590	DNA-binding protein HU OS=Streptococcus mitis 21/39 OX=1415765 GN=U757_00900 PE=3 SV=1
229	143609	#CONTAM#tr|V8IAR9|V8IAR9_STRMT	46.22	11	0	0	0	0	11	0					3712.7		1	1	0	0	0	0	1	0		9645	DNA-binding protein HU OS=Streptococcus mitis 27/7 OX=1415766 GN=U758_06125 PE=3 SV=1
229	143608	#CONTAM#tr|I0T3V8|I0T3V8_STRMT	46.22	11	0	0	0	0	11	0					3712.7		1	1	0	0	0	0	1	0		9574	DNA-binding protein HU OS=Streptococcus mitis SK579 OX=1095737 GN=hupA PE=3 SV=1
229	143607	#CONTAM#tr|D3H951|D3H951_STRM6	46.22	11	0	0	0	0	11	0					3712.7		1	1	0	0	0	0	1	0		9645	DNA-binding protein HU OS=Streptococcus mitis (strain B6) OX=365659 GN=smi_1150 PE=3 SV=1
229	143606	#CONTAM#tr|S7XM59|S7XM59_STRMT	46.22	11	0	0	0	0	11	0					3712.7		1	1	0	0	0	0	1	0		9645	DNA-binding protein HU OS=Streptococcus mitis 18/56 OX=1340485 GN=M059_03020 PE=3 SV=1
229	143605	#CONTAM#tr|A0A7X1RMQ5|A0A7X1RMQ5_STRMT	46.22	11	0	0	0	0	11	0					3712.7		1	1	0	0	0	0	1	0		9560	DNA-binding protein HU OS=Streptococcus mitis OX=28037 GN=GEZ89_03505 PE=3 SV=1
229	143604	#CONTAM#tr|A0A110A1P0|A0A110A1P0_STRMT	46.22	11	0	0	0	0	11	0					3712.7		1	1	0	0	0	0	1	0		9604	DNA-binding protein HU OS=Streptococcus mitis OX=28037 GN=AXK38_05800 PE=3 SV=1
229	143603	#CONTAM#tr|A0A081Q1U3|A0A081Q1U3_STRMT	46.22	11	0	0	0	0	11	0					3712.7		1	1	0	0	0	0	1	0		9645	DNA-binding protein HU OS=Streptococcus mitis OX=28037 GN=hup PE=3 SV=1
229	143602	#CONTAM#tr|A0A428DE07|A0A428DE07_STRMT	46.22	11	0	0	0	0	11	0					3712.7		1	1	0	0	0	0	1	0		9631	DNA-binding protein HU OS=Streptococcus mitis OX=28037 GN=hup PE=3 SV=1
229	143601	#CONTAM#tr|E1LSL1|E1LSL1_STRMT	46.22	11	0	0	0	0	11	0					3712.7		1	1	0	0	0	0	1	0		9620	DNA-binding protein HU OS=Streptococcus mitis SK597 OX=585204 GN=SMSK597_0970 PE=3 SV=1
229	143600	#CONTAM#tr|E1LKV0|E1LKV0_STRMT	46.22	11	0	0	0	0	11	0					3712.7		1	1	0	0	0	0	1	0		9590	DNA-binding protein HU OS=Streptococcus mitis SK564 OX=585203 GN=SMSK564_0477 PE=3 SV=1
229	143599	#CONTAM#tr|F9MKZ3|F9MKZ3_STRMT	46.22	11	0	0	0	0	11	0					3712.7		1	1	0	0	0	0	1	0		9574	DNA-binding protein HU OS=Streptococcus mitis SK569 OX=1035187 GN=hup PE=3 SV=1
229	143598	#CONTAM#tr|S7X5Y6|S7X5Y6_STRMT	46.22	11	0	0	0	0	11	0					3712.7		1	1	0	0	0	0	1	0		9602	DNA-binding protein HU OS=Streptococcus mitis 17/34 OX=1340484 GN=M058_08505 PE=3 SV=1
229	143597	#CONTAM#tr|R0NC99|R0NC99_STRMT	46.22	11	0	0	0	0	11	0					3712.7		1	1	0	0	0	0	1	0		9590	DNA-binding protein HU OS=Streptococcus mitis 11/5 OX=1239792 GN=D064_00340 PE=3 SV=1
229	143596	#CONTAM#tr|E9L437|E9L437_STRMT	46.22	11	0	0	0	0	11	0					3712.7		1	1	0	0	0	0	1	0		9616	DNA-binding protein HU OS=Streptococcus mitis OX=28037 GN=hlpA PE=3 SV=1
229	143595	#CONTAM#tr|I0SBU8|I0SBU8_STRMT	46.22	11	0	0	0	0	11	0					3712.7		1	1	0	0	0	0	1	0		9574	DNA-binding protein HU OS=Streptococcus mitis SK616 OX=1095735 GN=hup PE=3 SV=1
229	143594	#CONTAM#tr|I0SW96|I0SW96_STRMT	46.22	11	0	0	0	0	11	0					3712.7		1	1	0	0	0	0	1	0		9590	DNA-binding protein HU OS=Streptococcus mitis SK575 OX=1095736 GN=hup PE=3 SV=1
229	143593	#CONTAM#tr|F9HDV3|F9HDV3_STRMT	46.22	11	0	0	0	0	11	0					3712.7		1	1	0	0	0	0	1	0		9673	DNA-binding protein HU OS=Streptococcus mitis SK1073 OX=1008452 GN=hupA PE=3 SV=1
229	143592	#CONTAM#tr|A0A081PX74|A0A081PX74_STRMT	46.22	11	0	0	0	0	11	0					3712.7		1	1	0	0	0	0	1	0		9574	DNA-binding protein HU OS=Streptococcus mitis OX=28037 GN=hup PE=3 SV=1
229	143591	#CONTAM#tr|F9HLH3|F9HLH3_STRMT	46.22	11	0	0	0	0	11	0					3712.7		1	1	0	0	0	0	1	0		9574	DNA-binding protein HU OS=Streptococcus mitis SK1080 OX=1008453 GN=hupB PE=3 SV=1
229	143590	#CONTAM#tr|R0P5H7|R0P5H7_STRMT	46.22	11	0	0	0	0	11	0					3712.7		1	1	0	0	0	0	1	0		9645	DNA-binding protein HU OS=Streptococcus mitis 13/39 OX=1239793 GN=D065_04633 PE=3 SV=1
195	142981	#CONTAM#tr|A0A7X1RKJ6|A0A7X1RKJ6_STRMT	45.97	1	0	0	0	0	1	0					26551		1	1	0	0	0	0	2	0		126335	YSIRK-type signal peptide-containing protein (Fragment) OS=Streptococcus mitis OX=28037 GN=GEZ89_02940 PE=4 SV=1
195	143129	#CONTAM#tr|F9HDJ0|F9HDJ0_STRMT	45.97	0	0	0	0	0	0	0					26551		1	1	0	0	0	0	2	0		230601	Gram positive anchor OS=Streptococcus mitis SK1073 OX=1008452 GN=HMPREF9958_0711 PE=4 SV=1
195	143273	#CONTAM#tr|A0A4U9YT23|A0A4U9YT23_STRMT	45.97	0	0	0	0	0	0	0					26551		1	1	0	0	0	0	2	0		244671	Cell surface protein OS=Streptococcus mitis OX=28037 GN=bca_4 PE=4 SV=1
195	143274	#CONTAM#tr|V8HX41|V8HX41_STRMT	45.97	2	0	0	0	0	2	0					26551		1	1	0	0	0	0	2	0		49561	Cell-surface Ig-like bacterial domain-containing protein (Fragment) OS=Streptococcus mitis 21/39 OX=1415765 GN=U757_09850 PE=4 SV=1
195	144593	#CONTAM#tr|A0A6L5H386|A0A6L5H386_STRMT	45.97	0	0	0	0	0	0	0					26551		1	1	0	0	0	0	2	0		300158	YSIRK-type signal peptide-containing protein (Fragment) OS=Streptococcus mitis OX=28037 GN=GEZ69_04840 PE=4 SV=1
195	144650	#CONTAM#tr|A0A7X1V599|A0A7X1V599_STRMT	45.97	2	0	0	0	0	2	0					26551		1	1	0	0	0	0	2	0		57086	LPXTG cell wall anchor domain-containing protein OS=Streptococcus mitis OX=28037 GN=GEZ89_02010 PE=4 SV=1
195	145674	#CONTAM#tr|R0M646|R0M646_STRMT	45.97	11	0	0	0	0	11	0					26551		1	1	0	0	0	0	2	0		8185	Cell-surface Ig-like bacterial domain-containing protein (Fragment) OS=Streptococcus mitis 13/39 OX=1239793 GN=D065_11242 PE=4 SV=1
195	145675	#CONTAM#tr|R0M8D1|R0M8D1_STRMT	45.97	11	0	0	0	0	11	0					26551		1	1	0	0	0	0	2	0		8520	Cell-surface Ig-like bacterial domain-containing protein (Fragment) OS=Streptococcus mitis 13/39 OX=1239793 GN=D065_11237 PE=4 SV=1
195	145677	#CONTAM#tr|I0T7S6|I0T7S6_STRMT	45.97	5	0	0	0	0	5	0					26551		1	1	0	0	0	0	2	0		19089	Cell-surface Ig-like bacterial domain-containing protein (Fragment) OS=Streptococcus mitis SK579 OX=1095737 GN=HMPREF1110_1963 PE=4 SV=1
195	145678	#CONTAM#tr|I0SXU4|I0SXU4_STRMT	45.97	5	0	0	0	0	5	0					26551		1	1	0	0	0	0	2	0		19406	Cell-surface Ig-like bacterial domain-containing protein (Fragment) OS=Streptococcus mitis SK575 OX=1095736 GN=HMPREF1048_1993 PE=4 SV=1
195	145680	#CONTAM#tr|A0A7X1S1S6|A0A7X1S1S6_STRMT	45.97	4	0	0	0	0	4	0					26551		1	1	0	0	0	0	2	0		23011	LPXTG cell wall anchor domain-containing protein OS=Streptococcus mitis OX=28037 GN=GEZ74_07315 PE=4 SV=1
195	145681	#CONTAM#tr|I0SZK1|I0SZK1_STRMT	45.97	4	0	0	0	0	4	0					26551		1	1	0	0	0	0	2	0		23880	Cell-surface Ig-like bacterial domain-containing protein (Fragment) OS=Streptococcus mitis SK575 OX=1095736 GN=HMPREF1048_1979 PE=4 SV=1
195	145682	#CONTAM#tr|A0A3R9KDR2|A0A3R9KDR2_STRMT	45.97	4	0	0	0	0	4	0					26551		1	1	0	0	0	0	2	0		24769	Gram positive anchor OS=Streptococcus mitis OX=28037 GN=D8842_04110 PE=4 SV=1
195	145688	#CONTAM#tr|A0A6L5H5X1|A0A6L5H5X1_STRMT	45.97	3	0	0	0	0	3	0					26551		1	1	0	0	0	0	2	0		28869	LPXTG cell wall anchor domain-containing protein (Fragment) OS=Streptococcus mitis OX=28037 GN=GEZ69_09925 PE=4 SV=1
195	145692	#CONTAM#tr|V8HWB6|V8HWB6_STRMT	45.97	3	0	0	0	0	3	0					26551		1	1	0	0	0	0	2	0		32601	Cell-surface Ig-like bacterial domain-containing protein (Fragment) OS=Streptococcus mitis 21/39 OX=1415765 GN=U757_09865 PE=4 SV=1
195	145693	#CONTAM#tr|S7X9A2|S7X9A2_STRMT	45.97	2	0	0	0	0	2	0					26551		1	1	0	0	0	0	2	0		38610	Gram-positive cocci surface proteins LPxTG domain-containing protein (Fragment) OS=Streptococcus mitis 17/34 OX=1340484 GN=M058_02090 PE=4 SV=1
195	145696	#CONTAM#tr|A0A6I1US30|A0A6I1US30_STRMT	45.97	1	0	0	0	0	1	0					26551		1	1	0	0	0	0	2	0		62648	LPXTG cell wall anchor domain-containing protein (Fragment) OS=Streptococcus mitis OX=28037 GN=GEZ86_10050 PE=4 SV=1
195	145697	#CONTAM#tr|A0A6L5H5K0|A0A6L5H5K0_STRMT	45.97	1	0	0	0	0	1	0					26551		1	1	0	0	0	0	2	0		66343	LPXTG cell wall anchor domain-containing protein (Fragment) OS=Streptococcus mitis OX=28037 GN=GEZ69_09100 PE=4 SV=1
180	142954	#CONTAM#tr|A0A2U3E672|A0A2U3E672_PURLI	45.64	1	0	0	1	0	0	0			388580				1	1	0	0	2	0	0	0		128172	Uncharacterized protein OS=Purpureocillium lilacinum OX=33203 GN=PCL_00121 PE=4 SV=1
227	143774	#CONTAM#tr|F9NZM7|F9NZM7_STRMT	45.56	4	0	0	0	0	4	0					11688		1	1	0	0	0	0	1	0		36762	Basic membrane protein OS=Streptococcus mitis bv. 2 str. F0392 OX=768726 GN=HMPREF9178_0454 PE=3 SV=1
227	143773	#CONTAM#tr|E1LK91|E1LK91_STRMT	45.56	4	0	0	0	0	4	0					11688		1	1	0	0	0	0	1	0		36761	Lipoprotein OS=Streptococcus mitis SK564 OX=585203 GN=SMSK564_0268 PE=3 SV=1
227	143772	#CONTAM#tr|V8IGG2|V8IGG2_STRMT	45.56	4	0	0	0	0	4	0					11688		1	1	0	0	0	0	1	0		36654	Membrane protein OS=Streptococcus mitis 27/7 OX=1415766 GN=U758_01810 PE=3 SV=1
227	143771	#CONTAM#tr|S7YXI1|S7YXI1_STRMT	45.56	4	0	0	0	0	4	0					11688		1	1	0	0	0	0	1	0		36659	Membrane protein OS=Streptococcus mitis 29/42 OX=1340486 GN=M060_03205 PE=3 SV=1
227	143770	#CONTAM#tr|R0N685|R0N685_STRMT	45.56	4	0	0	0	0	4	0					11688		1	1	0	0	0	0	1	0		36659	Uncharacterized ABC-type transport system OS=Streptococcus mitis 11/5 OX=1239792 GN=D064_09544 PE=3 SV=1
227	143769	#CONTAM#tr|A0A7X1RJ33|A0A7X1RJ33_STRMT	45.56	4	0	0	0	0	4	0					11688		1	1	0	0	0	0	1	0		36710	BMP family ABC transporter substrate-binding protein OS=Streptococcus mitis OX=28037 GN=GEZ71_02885 PE=3 SV=1
227	143768	#CONTAM#tr|I0T802|I0T802_STRMT	45.56	4	0	0	0	0	4	0					11688		1	1	0	0	0	0	1	0		36766	Basic membrane protein OS=Streptococcus mitis SK579 OX=1095737 GN=HMPREF1110_1697 PE=3 SV=1
227	143767	#CONTAM#tr|A0A4U9YMG8|A0A4U9YMG8_STRMT	45.56	4	0	0	0	0	4	0					11688		1	1	0	0	0	0	1	0		36669	Lipoprotein OS=Streptococcus mitis OX=28037 GN=tmpC PE=3 SV=1
227	143766	#CONTAM#tr|F9HCI9|F9HCI9_STRMT	45.56	4	0	0	0	0	4	0					11688		1	1	0	0	0	0	1	0		36699	Basic membrane protein OS=Streptococcus mitis SK1073 OX=1008452 GN=HMPREF9958_0363 PE=3 SV=1
227	143765	#CONTAM#tr|I0SGZ8|I0SGZ8_STRMT	45.56	4	0	0	0	0	4	0					11688		1	1	0	0	0	0	1	0		36766	Basic membrane protein OS=Streptococcus mitis SK616 OX=1095735 GN=HMPREF1045_0199 PE=3 SV=1
227	143764	#CONTAM#tr|A0A4V5PUE5|A0A4V5PUE5_STRMT	45.56	4	0	0	0	0	4	0					11688		1	1	0	0	0	0	1	0		36631	BMP family ABC transporter substrate-binding protein OS=Streptococcus mitis OX=28037 GN=FBF73_02410 PE=3 SV=1
227	143763	#CONTAM#tr|A0A6I1TWB9|A0A6I1TWB9_STRMT	45.56	4	0	0	0	0	4	0					11688		1	1	0	0	0	0	1	0		36597	BMP family ABC transporter substrate-binding protein OS=Streptococcus mitis OX=28037 GN=GEZ84_03490 PE=3 SV=1
227	143762	#CONTAM#tr|A0A6L5H1Z1|A0A6L5H1Z1_STRMT	45.56	4	0	0	0	0	4	0					11688		1	1	0	0	0	0	1	0		36817	BMP family ABC transporter substrate-binding protein OS=Streptococcus mitis OX=28037 GN=GEZ69_02265 PE=3 SV=1
227	143761	#CONTAM#tr|A0A1S9Z9Y0|A0A1S9Z9Y0_STRMT	45.56	4	0	0	0	0	4	0					11688		1	1	0	0	0	0	1	0		36682	BMP family ABC transporter substrate-binding protein OS=Streptococcus mitis OX=28037 GN=B0179_05885 PE=3 SV=1
227	143760	#CONTAM#tr|D3H8E7|D3H8E7_STRM6	45.56	4	0	0	0	0	4	0					11688		1	1	0	0	0	0	1	0		36659	COG1744 uncharacterized ABC-type transport system OS=Streptococcus mitis (strain B6) OX=365659 GN=smi_0892 PE=3 SV=1
227	143759	#CONTAM#tr|A0A7X1QV01|A0A7X1QV01_STRMT	45.56	4	0	0	0	0	4	0					11688		1	1	0	0	0	0	1	0		36719	BMP family ABC transporter substrate-binding protein OS=Streptococcus mitis OX=28037 GN=GEZ98_00850 PE=3 SV=1
227	143758	#CONTAM#tr|R0P5L0|R0P5L0_STRMT	45.56	4	0	0	0	0	4	0					11688		1	1	0	0	0	0	1	0		36659	Uncharacterized ABC-type transport system OS=Streptococcus mitis 13/39 OX=1239793 GN=D065_04768 PE=3 SV=1
227	143757	#CONTAM#tr|S7YVZ9|S7YVZ9_STRMT	45.56	4	0	0	0	0	4	0					11688		1	1	0	0	0	0	1	0		36682	Membrane protein OS=Streptococcus mitis 17/34 OX=1340484 GN=M058_02025 PE=3 SV=1
227	143756	#CONTAM#tr|F9MJJ5|F9MJJ5_STRMT	45.56	4	0	0	0	0	4	0					11688		1	1	0	0	0	0	1	0		36766	Basic membrane protein OS=Streptococcus mitis SK569 OX=1035187 GN=HMPREF9959_1649 PE=3 SV=1
227	143755	#CONTAM#tr|A0A428HQ69|A0A428HQ69_STRMT	45.56	4	0	0	0	0	4	0					11688		1	1	0	0	0	0	1	0		36825	Membrane lipoprotein TmpC OS=Streptococcus mitis OX=28037 GN=tmpC PE=3 SV=1
227	143754	#CONTAM#tr|A0A428HBZ8|A0A428HBZ8_STRMT	45.56	4	0	0	0	0	4	0					11688		1	1	0	0	0	0	1	0		36841	Membrane lipoprotein TmpC OS=Streptococcus mitis OX=28037 GN=tmpC PE=3 SV=1
227	145670	#CONTAM#tr|F9LZN6|F9LZN6_STRMT	45.56	4	0	0	0	0	4	0					11688		1	1	0	0	0	0	1	0		36777	Basic membrane protein OS=Streptococcus mitis bv. 2 str. SK95 OX=1000588 GN=HMPREF9965_1458 PE=3 SV=1
227	145669	#CONTAM#tr|E0PR17|E0PR17_STRMT	45.56	4	0	0	0	0	4	0					11688		1	1	0	0	0	0	1	0		36802	Basic membrane protein OS=Streptococcus mitis ATCC 6249 OX=864567 GN=HMPREF8571_1222 PE=3 SV=1
227	145668	#CONTAM#tr|A0A7X1RMC3|A0A7X1RMC3_STRMT	45.56	4	0	0	0	0	4	0					11688		1	1	0	0	0	0	1	0		36871	BMP family ABC transporter substrate-binding protein OS=Streptococcus mitis OX=28037 GN=GEZ89_02395 PE=3 SV=1
227	145667	#CONTAM#tr|F9HL95|F9HL95_STRMT	45.56	4	0	0	0	0	4	0					11688		1	1	0	0	0	0	1	0		36757	Basic membrane protein OS=Streptococcus mitis SK1080 OX=1008453 GN=HMPREF9957_0390 PE=3 SV=1
227	145666	#CONTAM#tr|E1LRN0|E1LRN0_STRMT	45.56	4	0	0	0	0	4	0					11688		1	1	0	0	0	0	1	0		36729	Lipoprotein OS=Streptococcus mitis SK597 OX=585204 GN=SMSK597_0628 PE=3 SV=1
227	145665	#CONTAM#tr|A0A6I1UJB3|A0A6I1UJB3_STRMT	45.56	4	0	0	0	0	4	0					11688		1	1	0	0	0	0	1	0		36611	BMP family ABC transporter substrate-binding protein OS=Streptococcus mitis OX=28037 GN=GEZ78_09245 PE=3 SV=1
227	145664	#CONTAM#tr|A0A7G1IVX6|A0A7G1IVX6_STRMT	45.56	4	0	0	0	0	4	0					11688		1	1	0	0	0	0	1	0		36758	BMP family ABC transporter substrate-binding protein OS=Streptococcus mitis OX=28037 GN=SMNM65_09250 PE=3 SV=1
227	145663	#CONTAM#tr|V8I9B6|V8I9B6_STRMT	45.56	4	0	0	0	0	4	0					11688		1	1	0	0	0	0	1	0		36741	Membrane protein OS=Streptococcus mitis 21/39 OX=1415765 GN=U757_01950 PE=3 SV=1
227	145662	#CONTAM#tr|A0A100GQ23|A0A100GQ23_STREE	45.56	4	0	0	0	0	4	0					11688		1	1	0	0	0	0	1	0		36754	Lipoprotein OS=Streptococcus pneumoniae OX=1313 GN=tmpC PE=3 SV=1
227	145661	#CONTAM#tr|I0SYF6|I0SYF6_STRMT	45.56	4	0	0	0	0	4	0					11688		1	1	0	0	0	0	1	0		36713	Basic membrane protein OS=Streptococcus mitis SK575 OX=1095736 GN=HMPREF1048_1138 PE=3 SV=1
227	145660	#CONTAM#tr|A0A942X923|A0A942X923_STRMT	45.56	4	0	0	0	0	4	0					11688		1	1	0	0	0	0	1	0		36743	BMP family protein OS=Streptococcus mitis OX=28037 GN=KHZ51_05470 PE=3 SV=1
232	145686	#CONTAM#tr|A0A8B7G2Q7|A0A8B7G2Q7_MICMU	45.05	4	0	0	0	0	4	0					14675		1	1	0	0	0	0	1	0		27349	Cysteine rich secretory protein 3 OS=Microcebus murinus OX=30608 GN=CRISP3 PE=3 SV=1
232	145687	#CONTAM#tr|A0A8B7G2Q5|A0A8B7G2Q5_MICMU	45.05	4	0	0	0	0	4	0					14675		1	1	0	0	0	0	1	0		30036	Cysteine-rich secretory protein 3 isoform X2 OS=Microcebus murinus OX=30608 GN=CRISP3 PE=3 SV=1
232	145689	#CONTAM#tr|A0A8B7G3J9|A0A8B7G3J9_MICMU	45.05	3	0	0	0	0	3	0					14675		1	1	0	0	0	0	1	0		33881	Cysteine-rich secretory protein 3 isoform X1 OS=Microcebus murinus OX=30608 GN=CRISP3 PE=3 SV=1
216	142764	#CONTAM#tr|E3H5C9|E3H5C9_ROTDC	44.97	2	2	0	0	0	0	0	75892						1	1	1	0	0	0	0	0	Homoserine lactone	60045	PTS system maltose-specific EIICB component OS=Rothia dentocariosa (strain ATCC 17931 / CDC X599 / XDIA) OX=762948 GN=glvC PE=4 SV=1
216	142763	#CONTAM#tr|A0A509JVN9|A0A509JVN9_9MICC	44.97	2	2	0	0	0	0	0	75892						1	1	1	0	0	0	0	0	Homoserine lactone	60045	PTS transporter subunit EIIC OS=Rothia dentocariosa OX=2047 GN=FOC60_07005 PE=4 SV=1
216	142762	#CONTAM#tr|A0A2A8D8C2|A0A2A8D8C2_9MICC	44.97	2	2	0	0	0	0	0	75892						1	1	1	0	0	0	0	0	Homoserine lactone	60015	PTS alpha-glucoside transporter subunit IIBC OS=Rothia dentocariosa OX=2047 GN=CRM92_04015 PE=4 SV=1
216	142810	#CONTAM#tr|A0A3S4ZMQ2|A0A3S4ZMQ2_9MICC	44.97	4	4	0	0	0	0	0	75892						1	1	1	0	0	0	0	0	Homoserine lactone	35363	PTS system glucoside-specific EIICBA component OS=Rothia dentocariosa OX=2047 GN=glcB PE=4 SV=1
233	151679	#CONTAM#tr|B2RU27|B2RU27_HUMAN	44.67	0	0	0	0	0	0	0				18149			1	1	0	0	0	1	0	0	Mutation	315323	Testis expressed 15 OS=Homo sapiens OX=9606 GN=TEX15 PE=2 SV=1
233	151678	#CONTAM#Q9BXT5|TEX15_HUMAN	44.67	0	0	0	0	0	0	0				18149			1	1	0	0	0	1	0	0	Mutation	315336	Testis-expressed protein 15 OS=Homo sapiens OX=9606 GN=TEX15 PE=1 SV=2
233	151680	#CONTAM#tr|D3DSV6|D3DSV6_HUMAN	44.67	0	0	0	0	0	0	0				18149			1	1	0	0	0	1	0	0	Mutation	346635	Testis expressed sequence 15 isoform CRA_a OS=Homo sapiens OX=9606 GN=TEX15 PE=4 SV=1
233	151682	#CONTAM#tr|A0A1W2PS94|A0A1W2PS94_HUMAN	44.67	0	0	0	0	0	0	0				18149			1	1	0	0	0	1	0	0	Mutation	359237	Testis expressed 15 meiosis and synapsis associated OS=Homo sapiens OX=9606 GN=TEX15 PE=1 SV=1
233	151681	#CONTAM#tr|A0A2R8Y358|A0A2R8Y358_HUMAN	44.67	0	0	0	0	0	0	0				18149			1	1	0	0	0	1	0	0	Mutation	358792	Testis expressed 15 meiosis and synapsis associated OS=Homo sapiens OX=9606 GN=TEX15 PE=1 SV=1
47	143022	#CONTAM#tr|A0A7J6HT23|A0A7J6HT23_CANSA	44.38	1	0	0	1	0	0	0			796170				1	1	0	0	24	0	0	0	Oxidation (M)	140236	GED domain-containing protein OS=Cannabis sativa OX=3483 GN=G4B88_025433 PE=4 SV=1
47	144316	#CONTAM#tr|A0A7J6G957|A0A7J6G957_CANSA	44.38	2	0	0	2	0	0	0			796170				1	1	0	0	24	0	0	0	Oxidation (M)	47925	GED domain-containing protein OS=Cannabis sativa OX=3483 GN=F8388_013576 PE=4 SV=1
47	144315	#CONTAM#tr|A0A7J6G910|A0A7J6G910_CANSA	44.38	2	0	0	2	0	0	0			796170				1	1	0	0	24	0	0	0	Oxidation (M)	47960	GED domain-containing protein OS=Cannabis sativa OX=3483 GN=F8388_013575 PE=4 SV=1
237	143293	#CONTAM#tr|A0A3S4YQR9|A0A3S4YQR9_9MICC	44.05	10	0	0	0	10	0	0				12089			1	1	0	0	0	1	0	0		10654	50S ribosomal protein L25 OS=Rothia dentocariosa OX=2047 GN=rplY PE=4 SV=1
237	143294	#CONTAM#tr|E3H5W8|E3H5W8_ROTDC	44.05	9	0	0	0	9	0	0				12089			1	1	0	0	0	1	0	0		11101	Ribosomal L25p family protein OS=Rothia dentocariosa (strain ATCC 17931 / CDC X599 / XDIA) OX=762948 GN=HMPREF0733_11441 PE=4 SV=1
237	145683	#CONTAM#tr|A0A2A8D5Y7|A0A2A8D5Y7_9MICC	44.05	10	0	0	0	10	0	0				12089			1	1	0	0	0	1	0	0		10596	50S ribosomal protein L25 OS=Rothia dentocariosa OX=2047 GN=CRM92_06230 PE=4 SV=1
200	145832	#CONTAM#tr|A0A7X5ZVI3|A0A7X5ZVI3_9SPHN	43.9	22	0	22	0	0	0	0		30579					1	1	0	2	0	0	0	0		10785	DUF937 domain-containing protein OS=Sphingomonas leidyi OX=68569 GN=FHR20_001384 PE=4 SV=1
260	145834	#CONTAM#tr|A0A7X5UZC6|A0A7X5UZC6_9SPHN	43.83	9	0	9	0	0	0	0		7142.7					1	1	0	1	0	0	0	0	Homoserine lactone	20956	Polyhydroxyalkanoate synthesis repressor PhaR OS=Sphingomonas leidyi OX=68569 GN=FHR20_002022 PE=4 SV=1
185	145975	#CONTAM#tr|A0A836CK80|A0A836CK80_9STRA	43.63	1	0	0	1	0	0	0			825300				1	1	0	0	2	0	0	0	Carbamidomethylation	77120	PIN domain-containing protein OS=Tribonema minus OX=303371 GN=JKP88DRAFT_302401 PE=4 SV=1
213	145734	#CONTAM#tr|A0A834W3Q6|A0A834W3Q6_9FABA	43.62	7	7	0	0	0	0	0	109240						1	1	1	0	0	0	0	0		17000	Uncharacterized protein OS=Senna tora OX=362788 GN=G2W53_039599 PE=4 SV=1
257	145743	#CONTAM#tr|E3H2J7|E3H2J7_ROTDC	42.54	11	11	0	0	0	0	0	9958.7						1	1	1	0	0	0	0	0		11965	Rhodanese-like protein OS=Rothia dentocariosa (strain ATCC 17931 / CDC X599 / XDIA) OX=762948 GN=HMPREF0733_10808 PE=4 SV=1
257	145742	#CONTAM#tr|A0A2I1VLT4|A0A2I1VLT4_9MICC	42.54	11	11	0	0	0	0	0	9958.7						1	1	1	0	0	0	0	0		11951	Thiosulfate sulfurtransferase glpE OS=Rothia dentocariosa OX=2047 GN=glpE PE=4 SV=1
257	145741	#CONTAM#tr|A0A509JQL1|A0A509JQL1_9MICC	42.54	11	11	0	0	0	0	0	9958.7						1	1	1	0	0	0	0	0		11935	Rhodanese-like domain-containing protein OS=Rothia dentocariosa OX=2047 GN=FOC60_10095 PE=4 SV=1
246	144370	#CONTAM#tr|A0A7X5V596|A0A7X5V596_9SPHN	42.53	1	0	0	0	0	1	0					0		1	1	0	0	0	0	1	0		106412	Iron complex outermembrane receptor protein OS=Sphingomonas leidyi OX=68569 GN=FHR20_004471 PE=3 SV=1
243	143629	#CONTAM#tr|A0A336N3J3|A0A336N3J3_AGGAP	42.52	3	0	0	0	0	3	0					5522.7		1	1	0	0	0	0	1	0		36194	Major ferric iron-binding protein OS=Aggregatibacter aphrophilus OX=732 GN=fbpA PE=3 SV=1
243	143628	#CONTAM#tr|A0A8B2U4U3|A0A8B2U4U3_9PAST	42.52	3	0	0	0	0	3	0					5522.7		1	1	0	0	0	0	1	0		36202	Iron ABC transporter substrate-binding protein OS=Aggregatibacter segnis OX=739 GN=DPV83_08425 PE=3 SV=1
243	143627	#CONTAM#tr|A0A448F6E4|A0A448F6E4_AGGAP	42.52	3	0	0	0	0	3	0					5522.7		1	1	0	0	0	0	1	0		36194	Major ferric iron-binding protein OS=Aggregatibacter aphrophilus ATCC 33389 OX=985008 GN=fbpA PE=3 SV=1
243	143626	#CONTAM#tr|A0A369ZAH2|A0A369ZAH2_AGGAP	42.52	3	0	0	0	0	3	0					5522.7		1	1	0	0	0	0	1	0		36136	Iron ABC transporter substrate-binding protein OS=Aggregatibacter aphrophilus OX=732 GN=DPV99_09320 PE=3 SV=1
243	144283	#CONTAM#tr|A0A3M6P832|A0A3M6P832_AGGAP	42.52	3	0	0	0	0	3	0					5522.7		1	1	0	0	0	0	1	0		36300	Iron ABC transporter substrate-binding protein OS=Aggregatibacter aphrophilus OX=732 GN=DOL88_04775 PE=3 SV=1
242	143374	#CONTAM#tr|E3H2D5|E3H2D5_ROTDC	42.43	13	0	0	0	13	0	0				3594.9			1	1	0	0	0	1	0	0		9817	Large ribosomal subunit protein bL31B OS=Rothia dentocariosa (strain ATCC 17931 / CDC X599 / XDIA) OX=762948 GN=rpmE PE=3 SV=1
242	143373	#CONTAM#tr|A0A2A8D804|A0A2A8D804_9MICC	42.43	13	0	0	0	13	0	0				3594.9			1	1	0	0	0	1	0	0		9817	Large ribosomal subunit protein bL31B OS=Rothia dentocariosa OX=2047 GN=rpmE2 PE=3 SV=1
242	145719	#CONTAM#tr|A0A930KRG2|A0A930KRG2_9MICC	42.43	13	0	0	0	13	0	0				3594.9			1	1	0	0	0	1	0	0		9777	Large ribosomal subunit protein bL31B OS=Rothia dentocariosa OX=2047 GN=rpmE2 PE=3 SV=1
258	145744	#CONTAM#tr|A0A4V3CX09|A0A4V3CX09_9BURK	41.86	5	0	0	0	0	5	0					171050		1	1	0	0	0	0	1	0		22552	OOP family OmpA-OmpF porin OS=Aquabacterium commune OX=70586 GN=EV672_101567 PE=4 SV=1
215	142921	#CONTAM#tr|A0A8C5VMF9|A0A8C5VMF9_MICMU	41.59	13	0	13	0	0	0	0		0					1	1	0	1	0	0	0	0	Mutation	17160	Protein S100-A9 OS=Microcebus murinus OX=30608 GN=S100A9 PE=4 SV=1
218	143149	#CONTAM#tr|A0A3S5C1W3|A0A3S5C1W3_9MICC	41.49	6	6	0	0	0	0	0	3949.7						1	1	1	0	0	0	0	0		29242	2 3-bisphosphoglycerate-dependent phosphoglycerate mutase OS=Rothia dentocariosa OX=2047 GN=gpmA_2 PE=3 SV=1
218	143148	#CONTAM#tr|E3H517|E3H517_ROTDC	41.49	6	6	0	0	0	0	0	3949.7						1	1	1	0	0	0	0	0		29241	2 3-bisphosphoglycerate-dependent phosphoglycerate mutase OS=Rothia dentocariosa (strain ATCC 17931 / CDC X599 / XDIA) OX=762948 GN=gpmA PE=3 SV=1
218	143147	#CONTAM#tr|A0A269YH78|A0A269YH78_9MICC	41.49	7	7	0	0	0	0	0	3949.7						1	1	1	0	0	0	0	0		27777	2 3-bisphosphoglycerate-dependent phosphoglycerate mutase OS=Rothia dentocariosa OX=2047 GN=gpmA PE=3 SV=1
218	144934	#CONTAM#tr|A0A930K9Z4|A0A930K9Z4_9MICC	41.49	7	7	0	0	0	0	0	3949.7						1	1	1	0	0	0	0	0		27916	2 3-bisphosphoglycerate-dependent phosphoglycerate mutase OS=Rothia dentocariosa OX=2047 GN=gpmA PE=3 SV=1
231	143980	#CONTAM#tr|C9J0D1|C9J0D1_HUMAN	41.27	7	0	0	0	0	7	0					0		1	1	0	0	0	0	1	0		13163	Histone H2A OS=Homo sapiens OX=9606 GN=H2AZ2 PE=1 SV=1
231	145752	#CONTAM#tr|V9GZN0|V9GZN0_HUMAN	41.27	19	0	0	0	0	19	0					0		1	1	0	0	0	0	1	0		5013	Histone H2A (Fragment) OS=Homo sapiens OX=9606 PE=3 SV=1
231	145757	#CONTAM#tr|A0A494C189|A0A494C189_HUMAN	41.27	7	0	0	0	0	7	0					0		1	1	0	0	0	0	1	0		13496	Histone H2A OS=Homo sapiens OX=9606 GN=H2AZ1 PE=1 SV=1
231	145762	#CONTAM#tr|A3KPC7|A3KPC7_HUMAN	41.27	7	0	0	0	0	7	0					0		1	1	0	0	0	0	1	0		13906	Histone H2A OS=Homo sapiens OX=9606 GN=HIST1H2AH PE=2 SV=1
231	145761	#CONTAM#Q71UI9|H2AV_HUMAN	41.27	7	0	0	0	0	7	0					0		1	1	0	0	0	0	1	0		13509	Histone H2A.V OS=Homo sapiens OX=9606 GN=H2AZ2 PE=1 SV=3
231	145760	#CONTAM#Q96KK5|H2A1H_HUMAN	41.27	7	0	0	0	0	7	0					0		1	1	0	0	0	0	1	0		13906	Histone H2A type 1-H OS=Homo sapiens OX=9606 GN=H2AC12 PE=1 SV=3
231	145759	#CONTAM#P0C0S5|H2AZ_HUMAN	41.27	7	0	0	0	0	7	0					0		1	1	0	0	0	0	1	0		13553	Histone H2A.Z OS=Homo sapiens OX=9606 GN=H2AZ1 PE=1 SV=2
231	145758	#CONTAM#Q99878|H2A1J_HUMAN	41.27	7	0	0	0	0	7	0					0		1	1	0	0	0	0	1	0		13936	Histone H2A type 1-J OS=Homo sapiens OX=9606 GN=H2AC14 PE=1 SV=3
231	145765	#CONTAM#tr|A0A024RAS2|A0A024RAS2_HUMAN	41.27	7	0	0	0	0	7	0					0		1	1	0	0	0	0	1	0		14019	Histone H2A OS=Homo sapiens OX=9606 GN=H2AFJ PE=3 SV=1
231	145764	#CONTAM#Q9BTM1|H2AJ_HUMAN	41.27	7	0	0	0	0	7	0					0		1	1	0	0	0	0	1	0		14019	Histone H2A.J OS=Homo sapiens OX=9606 GN=H2AJ PE=1 SV=1
231	145763	#CONTAM#Q16777|H2A2C_HUMAN	41.27	7	0	0	0	0	7	0					0		1	1	0	0	0	0	1	0		13988	Histone H2A type 2-C OS=Homo sapiens OX=9606 GN=H2AC20 PE=1 SV=4
231	145777	#CONTAM#tr|B2R5B3|B2R5B3_HUMAN	41.27	7	0	0	0	0	7	0					0		1	1	0	0	0	0	1	0		14111	Histone H2A OS=Homo sapiens OX=9606 PE=1 SV=1
231	145776	#CONTAM#tr|A4FTV9|A4FTV9_HUMAN	41.27	7	0	0	0	0	7	0					0		1	1	0	0	0	0	1	0		14091	Histone H2A OS=Homo sapiens OX=9606 GN=HIST1H2AK PE=2 SV=1
231	145775	#CONTAM#Q93077|H2A1C_HUMAN	41.27	7	0	0	0	0	7	0					0		1	1	0	0	0	0	1	0		14105	Histone H2A type 1-C OS=Homo sapiens OX=9606 GN=H2AC6 PE=1 SV=3
231	145774	#CONTAM#P0C0S8|H2A1_HUMAN	41.27	7	0	0	0	0	7	0					0		1	1	0	0	0	0	1	0		14091	Histone H2A type 1 OS=Homo sapiens OX=9606 GN=H2AC11 PE=1 SV=2
231	145773	#CONTAM#P04908|H2A1B_HUMAN	41.27	7	0	0	0	0	7	0					0		1	1	0	0	0	0	1	0		14135	Histone H2A type 1-B/E OS=Homo sapiens OX=9606 GN=H2AC4 PE=1 SV=2
231	145772	#CONTAM#tr|Q08AJ9|Q08AJ9_HUMAN	41.27	7	0	0	0	0	7	0					0		1	1	0	0	0	0	1	0		14135	Histone H2A OS=Homo sapiens OX=9606 GN=HIST1H2AB PE=2 SV=1
231	145771	#CONTAM#Q7L7L0|H2A3_HUMAN	41.27	7	0	0	0	0	7	0					0		1	1	0	0	0	0	1	0		14121	Histone H2A type 3 OS=Homo sapiens OX=9606 GN=H2AC25 PE=1 SV=3
231	145770	#CONTAM#tr|B2R5B6|B2R5B6_HUMAN	41.27	7	0	0	0	0	7	0					0		1	1	0	0	0	0	1	0		14137	Histone H2A OS=Homo sapiens OX=9606 PE=2 SV=1
231	145769	#CONTAM#tr|A0A024R017|A0A024R017_HUMAN	41.27	7	0	0	0	0	7	0					0		1	1	0	0	0	0	1	0		14105	Histone H2A OS=Homo sapiens OX=9606 GN=HIST1H2AC PE=3 SV=1
231	145768	#CONTAM#Q6FI13|H2A2A_HUMAN	41.27	7	0	0	0	0	7	0					0		1	1	0	0	0	0	1	0		14095	Histone H2A type 2-A OS=Homo sapiens OX=9606 GN=H2AC18 PE=1 SV=3
231	145767	#CONTAM#Q8IUE6|H2A2B_HUMAN	41.27	7	0	0	0	0	7	0					0		1	1	0	0	0	0	1	0		13995	Histone H2A type 2-B OS=Homo sapiens OX=9606 GN=H2AC21 PE=1 SV=3
231	145766	#CONTAM#P20671|H2A1D_HUMAN	41.27	7	0	0	0	0	7	0					0		1	1	0	0	0	0	1	0		14107	Histone H2A type 1-D OS=Homo sapiens OX=9606 GN=H2AC7 PE=1 SV=2
231	145778	#CONTAM#Q96QV6|H2A1A_HUMAN	41.27	7	0	0	0	0	7	0					0		1	1	0	0	0	0	1	0		14233	Histone H2A type 1-A OS=Homo sapiens OX=9606 GN=H2AC1 PE=1 SV=3
231	145779	#CONTAM#tr|D8SPP6|D8SPP6_SELML	41.27	7	0	0	0	0	7	0					0		1	1	0	0	0	0	1	0		14151	Histone H2A (Fragment) OS=Selaginella moellendorffii OX=88036 GN=SELMODRAFT_49537 PE=3 SV=1
231	145780	#CONTAM#tr|D8SQE3|D8SQE3_SELML	41.27	7	0	0	0	0	7	0					0		1	1	0	0	0	0	1	0		14316	Histone H2A OS=Selaginella moellendorffii OX=88036 GN=SELMODRAFT_122533 PE=3 SV=1
231	145781	#CONTAM#tr|A0A3B3IS11|A0A3B3IS11_HUMAN	41.27	6	0	0	0	0	6	0					0		1	1	0	0	0	0	1	0		15407	Histone H2A OS=Homo sapiens OX=9606 PE=3 SV=1
231	145782	#CONTAM#tr|A0A8T2RTM6|A0A8T2RTM6_CERRI	41.27	6	0	0	0	0	6	0					0		1	1	0	0	0	0	1	0		14884	Histone H2A OS=Ceratopteris richardii OX=49495 GN=KP509_25G059300 PE=3 SV=1
231	145783	#CONTAM#P16104|H2AX_HUMAN	41.27	6	0	0	0	0	6	0					0		1	1	0	0	0	0	1	0		15145	Histone H2AX OS=Homo sapiens OX=9606 GN=H2AX PE=1 SV=2
231	145784	#CONTAM#tr|A0A0U1RR32|A0A0U1RR32_HUMAN	41.27	5	0	0	0	0	5	0					0		1	1	0	0	0	0	1	0		18482	Histone H2A OS=Homo sapiens OX=9606 GN=hCG_2039566 PE=3 SV=1
231	145785	#CONTAM#tr|A0A0U1RRH7|A0A0U1RRH7_HUMAN	41.27	5	0	0	0	0	5	0					0		1	1	0	0	0	0	1	0		18553	Histone H2A OS=Homo sapiens OX=9606 PE=3 SV=1
190	144378	#CONTAM#tr|A0A8B7FB05|A0A8B7FB05_MICMU	41.16	3	3	0	0	0	0	0	79795						1	1	2	0	0	0	0	0	Oxidation (M)	38733	Olfactory receptor OS=Microcebus murinus OX=30608 GN=LOC105863110 PE=3 SV=1
222	143404	#CONTAM#tr|A0A269YK69|A0A269YK69_9MICC	41.1	9	0	0	0	9	0	0				45917			1	1	0	0	0	1	0	0	Oxidation (M)	14269	Small ribosomal subunit protein uS8 OS=Rothia dentocariosa OX=2047 GN=rpsH PE=3 SV=1
222	143403	#CONTAM#tr|E3H5Q6|E3H5Q6_ROTDC	41.1	9	0	0	0	9	0	0				45917			1	1	0	0	0	1	0	0	Oxidation (M)	14269	Small ribosomal subunit protein uS8 OS=Rothia dentocariosa (strain ATCC 17931 / CDC X599 / XDIA) OX=762948 GN=rpsH PE=3 SV=1
222	143402	#CONTAM#tr|A0A930PEQ5|A0A930PEQ5_9MICC	41.1	9	0	0	0	9	0	0				45917			1	1	0	0	0	1	0	0	Oxidation (M)	14253	Small ribosomal subunit protein uS8 OS=Rothia dentocariosa OX=2047 GN=rpsH PE=3 SV=1
222	143401	#CONTAM#tr|A0A930KLH1|A0A930KLH1_9MICC	41.1	9	0	0	0	9	0	0				45917			1	1	0	0	0	1	0	0	Oxidation (M)	14241	Small ribosomal subunit protein uS8 OS=Rothia dentocariosa OX=2047 GN=rpsH PE=3 SV=1
